# Supplementary material for: AKT Signaling Modifies the Balance between Cell Proliferation and Migration in Neural Crest Cells from Patients Affected with Bosma Arhinia and Microphthalmia Syndrome
Source: Biomedicines. 2021 Jun 29;9(7):751. doi: 10.3390/biomedicines9070751 (PMC8301469; doi:10.3390/biomedicines9070751)
Supplement: Supplementary file 1 [file biomedicines-09-00751-s001.zip]

Archive with 2 entries (2 files):
- Laberthonniere et al. Supplementary figures.pdf
- biomedicines-1236024.xlsx
