# Supplementary material for: AKT Signaling Modifies the Balance between Cell Proliferation and Migration in Neural Crest Cells from Patients Affected with Bosma Arhinia and Microphthalmia Syndrome
Source: Biomedicines. 2021 Jun 29;9(7):751. doi: 10.3390/biomedicines9070751 (PMC8301469; doi:10.3390/biomedicines9070751)
Supplement: Supplementary file 1 [file biomedicines-09-00751-s001.zip › biomedicines-1236024.xlsx]

## Sheet: FSHD2_vs_CT
Ensembl	log2FoldChange	padj	HGNC
ENSG00000184486.9	-6.05009	2.39795e-230	POU3F2
ENSG00000159251.6	5.45144	1.57863e-203	ACTC1
ENSG00000170421.12	5.45918	3.93057e-192	KRT8
ENSG00000118257.16	4.58645	1.8445e-186	NRP2
ENSG00000162490.6	-4.68599	9.91845e-184	DRAXIN
ENSG00000073670.13	4.84766	1.39146e-164	ADAM11
ENSG00000049540.16	-5.56758	6.63388e-159	ELN
ENSG00000168542.14	5.28014	9.17734e-159	COL3A1
ENSG00000187323.11	-4.6099	1.97643e-158	DCC
ENSG00000136099.13	-6.52246	5.69131e-142	PCDH8
ENSG00000198959.11	8.43434	9.79741e-141	TGM2
ENSG00000108821.13	4.59247	4.9143e-132	COL1A1
ENSG00000111783.12	-6.79455	1.04275e-129	RFX4
ENSG00000171345.13	5.20772	4.82266e-127	KRT19
ENSG00000187122.16	-4.49381	1.60931e-126	SLIT1
ENSG00000164741.14	5.23284	5.11775e-124	DLC1
ENSG00000148677.6	7.28906	6.68723e-124	ANKRD1
ENSG00000053438.8	-4.67091	2.01329e-122	NNAT
ENSG00000176907.4	5.76515	1.58931e-121	TCIM
ENSG00000177468.6	-8.21605	1.74925e-121	OLIG3
ENSG00000142871.16	3.66385	8.70897e-120	CCN1
ENSG00000078549.14	-5.12229	1.22663e-117	ADCYAP1R1
ENSG00000254285.3	5.15711	2.37228e-117	KRT8P3
ENSG00000182968.4	-5.43464	3.52783e-115	SOX1
ENSG00000164692.17	3.51728	6.63647e-115	COL1A2
ENSG00000090530.9	4.2817	1.28665e-113	P3H2
ENSG00000120738.7	3.81026	2.05964e-111	EGR1
ENSG00000152977.9	-3.58729	3.54195e-111	ZIC1
ENSG00000126778.8	4.87335	8.76128e-107	SIX1
ENSG00000187957.7	-5.18503	5.00671e-106	DNER
ENSG00000111432.4	-4.22065	1.093e-105	FZD10
ENSG00000148053.15	-3.30356	1.6179e-104	NTRK2
ENSG00000087303.17	6.80446	4.4468e-104	NID2
ENSG00000115414.18	3.52092	4.67014e-104	FN1
ENSG00000100234.11	3.32083	4.92017e-104	TIMP3
ENSG00000095596.11	-5.37824	6.83405e-102	CYP26A1
ENSG00000144229.11	4.81064	9.25214e-102	THSD7B
ENSG00000185745.9	-4.49414	1.88939e-99	IFIT1
ENSG00000166426.7	-4.9458	7.31153e-99	CRABP1
ENSG00000136235.15	6.94639	6.41401e-97	GPNMB
ENSG00000134954.14	4.98534	2.52052e-94	ETS1
ENSG00000016082.14	5.49883	2.21963e-93	ISL1
ENSG00000185070.10	4.42778	2.21963e-93	FLRT2
ENSG00000188064.9	-8.01062	1.722e-91	WNT7B
ENSG00000182492.15	6.17837	4.6388e-91	BGN
ENSG00000092969.11	7.82805	6.45877e-91	TGFB2
ENSG00000065361.14	5.52267	9.77674e-89	ERBB3
ENSG00000118785.13	5.56251	7.4143e-88	SPP1
ENSG00000157005.3	3.83855	6.19761e-86	SST
ENSG00000183876.8	5.88572	1.83708e-84	ARSI
ENSG00000106366.8	3.81362	2.90045e-84	SERPINE1
ENSG00000120708.16	5.94504	4.13706e-83	TGFBI
ENSG00000116962.14	4.53533	3.741e-82	NID1
ENSG00000100433.15	-4.60517	6.50518e-82	KCNK10
ENSG00000134595.8	-5.06129	2.50958e-81	SOX3
ENSG00000139800.8	-3.57086	6.23569e-80	ZIC5
ENSG00000145681.10	4.77482	5.9202e-79	HAPLN1
ENSG00000163132.6	-3.41925	4.0771e-78	MSX1
ENSG00000279010.3	3.00398	1.01002e-77	ENSG00000279010
ENSG00000144810.15	6.58334	3.09626e-77	COL8A1
ENSG00000151617.15	4.28042	1.38149e-76	EDNRA
ENSG00000078018.19	-2.59279	1.39355e-76	MAP2
ENSG00000041982.15	3.86314	1.79409e-76	TNC
ENSG00000224520.2	5.50722	2.22148e-76	KRT8P45
ENSG00000143333.6	-4.28184	3.04804e-76	RGS16
ENSG00000151468.10	4.39578	2.30518e-75	CCDC3
ENSG00000007062.11	-4.20381	7.562e-75	PROM1
ENSG00000135333.13	-2.99198	1.1523e-74	EPHA7
ENSG00000020181.17	5.71668	1.44732e-74	ADGRA2
ENSG00000163359.15	4.26771	2.62593e-74	COL6A3
ENSG00000174963.17	-4.01404	4.97532e-74	ZIC4
ENSG00000163191.5	3.68655	3.25467e-73	S100A11
ENSG00000108947.4	-2.61356	3.59581e-73	EFNB3
ENSG00000106789.12	3.42525	1.0071e-72	CORO2A
ENSG00000255248.7	3.8741	3.78049e-72	MIR100HG
ENSG00000181449.3	-3.48028	6.44268e-72	SOX2
ENSG00000139352.3	-7.07934	6.8178e-72	ASCL1
ENSG00000187595.15	4.26228	8.32179e-72	ZNF385C
ENSG00000072657.8	6.07549	9.87715e-70	TRHDE
ENSG00000198796.6	3.82628	8.27143e-69	ALPK2
ENSG00000180660.7	-4.67446	2.07908e-68	MAB21L1
ENSG00000130528.11	4.01383	4.85368e-67	HRC
ENSG00000091136.13	4.44225	5.57284e-67	LAMB1
ENSG00000145632.14	3.06963	7.36523e-67	PLK2
ENSG00000076706.16	3.57527	1.04187e-66	MCAM
ENSG00000111057.10	5.19131	1.56898e-66	KRT18
ENSG00000254377.5	-3.88752	1.87892e-66	MIR124-2HG
ENSG00000215089.3	5.33013	2.32455e-66	KRT18P11
ENSG00000189056.13	3.47066	5.38565e-66	RELN
ENSG00000172238.4	-8.17165	6.07311e-66	ATOH1
ENSG00000156466.9	6.07897	6.38504e-65	GDF6
ENSG00000104368.17	4.65276	2.09356e-64	PLAT
ENSG00000196220.15	-2.70336	8.17793e-64	SRGAP3
ENSG00000198914.3	-7.55493	1.31839e-63	POU3F3
ENSG00000009709.11	-3.69827	2.39911e-63	PAX7
ENSG00000185664.14	2.75423	3.78949e-63	PMEL
ENSG00000152661.7	2.32825	5.71343e-63	GJA1
ENSG00000174238.14	-3.26552	1.24159e-62	PITPNA
ENSG00000171992.12	3.9744	7.12876e-62	SYNPO
ENSG00000143995.19	-4.55962	8.29918e-62	MEIS1
ENSG00000169129.14	4.25103	1.24671e-61	AFAP1L2
ENSG00000126259.19	-3.77998	1.62725e-61	KIRREL2
ENSG00000106341.10	3.70251	1.66718e-61	PPP1R17
ENSG00000125084.11	-4.05726	2.28933e-61	WNT1
ENSG00000007237.18	3.05107	3.886e-61	GAS7
ENSG00000118407.14	4.42556	9.13987e-61	FILIP1
ENSG00000187553.8	-3.47338	1.10043e-60	CYP26C1
ENSG00000135824.12	-4.83001	1.37842e-60	RGS8
ENSG00000144485.10	-3.81722	1.56997e-60	HES6
ENSG00000274602.4	-4.82321	6.36295e-60	PI4KAP1
ENSG00000154134.14	-4.84203	6.47235e-60	ROBO3
ENSG00000279694.1	-5.07881	1.20764e-59	ENSG00000279694
ENSG00000096696.13	3.64281	1.33824e-59	DSP
ENSG00000113070.7	5.22863	3.46885e-59	HBEGF
ENSG00000178568.14	-4.08704	7.17339e-59	ERBB4
ENSG00000196767.6	-8.05643	9.10444e-59	POU3F4
ENSG00000179455.7	-4.94071	1.57698e-57	MKRN3
ENSG00000162992.3	4.62474	1.94572e-57	NEUROD1
ENSG00000156925.11	-3.69615	7.97677e-57	ZIC3
ENSG00000149591.16	2.72642	9.81074e-57	TAGLN
ENSG00000059804.15	2.64804	9.98974e-57	SLC2A3
ENSG00000112414.14	5.0189	1.99818e-56	ADGRG6
ENSG00000077942.18	3.41267	8.36715e-56	FBLN1
ENSG00000166147.13	4.07458	3.4049e-55	FBN1
ENSG00000145431.10	2.71607	4.78559e-55	PDGFC
ENSG00000198742.9	-4.19052	5.26541e-55	SMURF1
ENSG00000083067.22	3.26139	6.25324e-55	TRPM3
ENSG00000250539.1	4.64302	6.27401e-55	KRT8P33
ENSG00000111728.10	-3.0565	1.25846e-54	ST8SIA1
ENSG00000175899.14	5.11631	1.67334e-54	A2M
ENSG00000198729.4	-3.43703	3.98286e-54	PPP1R14C
ENSG00000177301.14	-2.7026	3.98404e-54	KCNA2
ENSG00000214207.2	5.53929	4.15103e-54	KRT18P10
ENSG00000173917.10	-5.56723	5.49243e-54	HOXB2
ENSG00000102924.11	-3.8862	8.05087e-54	CBLN1
ENSG00000052850.5	6.022	1.39353e-53	ALX4
ENSG00000126822.16	3.58304	2.13769e-53	PLEKHG3
ENSG00000114654.7	-7.15766	2.76358e-53	EFCC1
ENSG00000148180.19	3.86755	8.81025e-53	GSN
ENSG00000127870.16	4.0291	8.8196e-53	RNF6
ENSG00000157227.12	2.88366	1.06479e-52	MMP14
ENSG00000251095.6	4.37651	1.46644e-52	ENSG00000251095
ENSG00000122359.17	3.58387	2.11204e-52	ANXA11
ENSG00000159212.12	4.13352	2.31682e-52	CLIC6
ENSG00000169218.13	-2.7793	2.67087e-52	RSPO1
ENSG00000231203.1	5.76238	6.29696e-52	KRT8P10
ENSG00000115461.4	3.13462	9.29496e-52	IGFBP5
ENSG00000129422.14	-4.12188	1.23099e-51	MTUS1
ENSG00000158887.15	5.06975	1.97055e-51	MPZ
ENSG00000196141.13	3.38213	2.64568e-51	SPATS2L
ENSG00000118523.5	2.13686	3.59984e-51	CCN2
ENSG00000166086.12	-3.96358	6.19453e-51	JAM3
ENSG00000169884.13	-4.2247	8.29494e-51	WNT10B
ENSG00000233098.8	-4.16667	1.78573e-50	CCDC144NL-AS1
ENSG00000124920.13	2.92236	2.56435e-50	MYRF
ENSG00000104332.11	2.35099	2.82541e-50	SFRP1
ENSG00000105996.6	-8.67133	3.72207e-50	HOXA2
ENSG00000131094.3	-5.17677	6.09394e-50	C1QL1
ENSG00000152192.7	2.27953	6.33017e-50	POU4F1
ENSG00000147883.10	3.5966	1.35977e-49	CDKN2B
ENSG00000088756.12	5.73212	1.79437e-49	ARHGAP28
ENSG00000113721.13	3.22572	7.6914e-49	PDGFRB
ENSG00000147488.11	-6.67489	1.07528e-48	ST18
ENSG00000279692.1	-3.72304	1.15957e-47	ENSG00000279692
ENSG00000109132.6	-6.03509	1.17203e-47	PHOX2B
ENSG00000159176.13	2.59941	1.45412e-47	CSRP1
ENSG00000100302.6	-6.69535	1.56909e-47	RASD2
ENSG00000146122.16	4.20748	1.70974e-47	DAAM2
ENSG00000205336.11	-3.38226	1.833e-47	ADGRG1
ENSG00000138829.11	2.33481	3.58672e-47	FBN2
ENSG00000125246.15	-4.22065	5.31109e-47	CLYBL
ENSG00000245526.10	-3.8334	5.48978e-47	LINC00461
ENSG00000107438.8	2.9669	5.84835e-47	PDLIM1
ENSG00000107485.15	6.61496	1.17361e-46	GATA3
ENSG00000173376.13	-3.44665	1.1817e-46	NDNF
ENSG00000261678.2	-3.3815	1.26379e-46	SCRT1
ENSG00000130600.17	4.33014	2.86107e-46	H19
ENSG00000135046.13	5.24312	4.18057e-46	ANXA1
ENSG00000137142.4	-3.84304	4.58057e-46	IGFBPL1
ENSG00000096654.15	-5.30123	4.58057e-46	ZNF184
ENSG00000129910.7	4.72516	5.50578e-46	CDH15
ENSG00000135111.15	4.40253	8.43725e-46	TBX3
ENSG00000229091.3	-6.14762	8.98161e-46	HSPA8P8
ENSG00000147100.10	-2.26277	1.61259e-45	SLC16A2
ENSG00000130940.14	-3.24156	2.61247e-45	CASZ1
ENSG00000204381.11	5.52632	2.61247e-45	LAYN
ENSG00000148082.9	-2.97416	8.31304e-45	SHC3
ENSG00000132205.10	4.24803	1.50158e-44	EMILIN2
ENSG00000113083.13	3.99521	1.57776e-44	LOX
ENSG00000171444.17	2.56106	1.8394e-44	MCC
ENSG00000113389.15	5.36182	2.62563e-44	NPR3
ENSG00000284526.1	5.39225	6.53648e-44	ENSG00000284526
ENSG00000172296.12	6.19941	6.62406e-44	SPTLC3
ENSG00000150893.10	2.70509	1.11181e-43	FREM2
ENSG00000116183.10	5.82622	1.11181e-43	PAPPA2
ENSG00000183098.10	2.68838	1.40231e-43	GPC6
ENSG00000070601.9	3.94772	1.44969e-43	FRMPD1
ENSG00000176855.11	5.59296	1.72365e-43	KRT18P28
ENSG00000174807.3	3.02886	4.88621e-43	CD248
ENSG00000155366.16	2.35325	1.00201e-42	RHOC
ENSG00000154721.14	-2.46678	1.14172e-42	JAM2
ENSG00000109846.7	5.81554	1.22197e-42	CRYAB
ENSG00000188452.13	6.71276	1.63391e-42	CERKL
ENSG00000203727.3	3.49057	2.34622e-42	SAMD5
ENSG00000082781.11	2.64394	2.7005e-42	ITGB5
ENSG00000090339.8	5.29168	2.95834e-42	ICAM1
ENSG00000107796.13	4.76607	4.48813e-42	ACTA2
ENSG00000134245.17	2.48336	6.4087e-42	WNT2B
ENSG00000181291.7	3.89417	8.03569e-42	TMEM132E
ENSG00000071282.11	3.59961	1.09582e-41	LMCD1
ENSG00000136068.14	2.43863	2.56053e-41	FLNB
ENSG00000197956.9	3.16732	2.72139e-41	S100A6
ENSG00000106689.10	-5.95175	2.72973e-41	LHX2
ENSG00000115232.13	5.84067	2.90016e-41	ITGA4
ENSG00000140416.19	2.30196	3.68252e-41	TPM1
ENSG00000125285.5	-8.06544	4.13168e-41	SOX21
ENSG00000082556.10	-3.26008	7.00571e-41	OPRK1
ENSG00000137460.8	3.80392	7.01058e-41	FHDC1
ENSG00000163297.16	-3.13863	1.74921e-40	ANTXR2
ENSG00000120093.11	-4.99779	4.04067e-40	HOXB3
ENSG00000174136.11	-2.09315	5.96087e-40	RGMB
ENSG00000154319.14	-2.78715	6.67011e-40	FAM167A
ENSG00000240563.1	4.84349	7.52022e-40	L1TD1
ENSG00000108830.9	-2.1516	1.27432e-39	RND2
ENSG00000204103.3	-2.83033	1.50004e-39	MAFB
ENSG00000120094.6	-9.28774	1.76434e-39	HOXB1
ENSG00000179314.13	-2.34677	1.997e-39	WSCD1
ENSG00000146555.18	2.29274	3.80767e-39	SDK1
ENSG00000151892.14	2.10529	4.72112e-39	GFRA1
ENSG00000152128.13	-4.86662	6.68177e-39	TMEM163
ENSG00000135525.18	-3.73999	1.16957e-38	MAP7
ENSG00000267573.1	5.51168	1.2851e-38	KRT8P5
ENSG00000105329.9	3.42681	1.98881e-38	TGFB1
ENSG00000188859.6	3.08711	4.4726e-38	FAM78B
ENSG00000072041.16	2.77181	4.60993e-38	SLC6A15
ENSG00000151388.10	2.65216	4.62456e-38	ADAMTS12
ENSG00000167641.10	4.43645	5.56323e-38	PPP1R14A
ENSG00000160307.9	3.69716	8.08732e-38	S100B
ENSG00000164853.8	-4.83091	1.02532e-37	UNCX
ENSG00000111077.17	4.0927	1.45112e-37	TNS2
ENSG00000143869.6	-2.04226	1.53907e-37	GDF7
ENSG00000250221.1	5.3966	1.58291e-37	KRT8P32
ENSG00000101670.11	-2.70969	2.86885e-37	LIPG
ENSG00000154856.12	-2.40827	3.215e-37	APCDD1
ENSG00000163431.12	3.29618	3.63095e-37	LMOD1
ENSG00000178233.17	-2.62596	3.93431e-37	TMEM151B
ENSG00000105825.11	3.73057	4.06995e-37	TFPI2
ENSG00000166750.9	2.42748	6.31639e-37	SLFN5
ENSG00000170017.12	3.46537	8.1401e-37	ALCAM
ENSG00000184697.6	2.43787	1.02053e-36	CLDN6
ENSG00000071205.11	3.00429	1.0723e-36	ARHGAP10
ENSG00000160963.13	2.19294	1.13938e-36	COL26A1
ENSG00000075240.16	3.8795	1.22676e-36	GRAMD4
ENSG00000129038.15	3.77661	1.26207e-36	LOXL1
ENSG00000128606.12	3.54918	1.50388e-36	LRRC17
ENSG00000168672.3	2.21198	1.96682e-36	LRATD2
ENSG00000188897.8	5.24825	2.23556e-36	ENSG00000188897
ENSG00000132854.18	5.14966	2.42555e-36	KANK4
ENSG00000169862.18	-2.97824	2.70492e-36	CTNND2
ENSG00000242841.1	5.92269	2.96212e-36	KRT8P35
ENSG00000119900.7	2.32245	8.43389e-36	OGFRL1
ENSG00000130635.15	2.48465	8.82468e-36	COL5A1
ENSG00000225783.6	-1.83432	1.11505e-35	MIAT
ENSG00000167244.18	3.38536	1.60588e-35	IGF2
ENSG00000150275.17	6.10619	1.76198e-35	PCDH15
ENSG00000154736.5	4.46867	1.98697e-35	ADAMTS5
ENSG00000137868.18	6.12849	2.09042e-35	STRA6
ENSG00000123104.11	4.6359	3.39184e-35	ITPR2
ENSG00000046889.18	-2.86081	4.98687e-35	PREX2
ENSG00000057608.16	-1.84813	1.04785e-34	GDI2
ENSG00000215218.3	-2.59786	1.46063e-34	UBE2QL1
ENSG00000148848.14	2.6582	1.51288e-34	ADAM12
ENSG00000259663.2	5.00091	1.86116e-34	ENSG00000259663
ENSG00000100023.18	-2.7969	2.07505e-34	PPIL2
ENSG00000119408.16	2.98706	2.71514e-34	NEK6
ENSG00000170091.10	-3.39503	3.01038e-34	NSG2
ENSG00000170542.5	3.08464	3.18676e-34	SERPINB9
ENSG00000114646.9	-4.10633	6.13649e-34	CSPG5
ENSG00000105974.11	2.93383	6.83095e-34	CAV1
ENSG00000135074.15	2.53428	1.10141e-33	ADAM19
ENSG00000123243.14	3.94776	1.13405e-33	ITIH5
ENSG00000149557.12	-4.09291	1.2767e-33	FEZ1
ENSG00000187140.5	5.42065	1.50953e-33	FOXD3
ENSG00000143858.11	-2.38318	3.30139e-33	SYT2
ENSG00000147394.18	2.40618	3.30139e-33	ZNF185
ENSG00000171517.5	3.61573	4.7668e-33	LPAR3
ENSG00000134013.15	2.99244	5.93911e-33	LOXL2
ENSG00000184517.11	4.3759	6.23128e-33	ZFP1
ENSG00000135535.15	2.34286	7.01227e-33	CD164
ENSG00000137507.11	6.49202	7.1717e-33	LRRC32
ENSG00000144045.13	4.70455	7.25118e-33	DQX1
ENSG00000155093.17	-2.47711	7.82027e-33	PTPRN2
ENSG00000106034.17	6.8825	8.07997e-33	CPED1
ENSG00000103257.8	2.86171	8.12111e-33	SLC7A5
ENSG00000168071.21	3.98484	1.00785e-32	CCDC88B
ENSG00000184232.8	2.64842	1.46735e-32	OAF
ENSG00000133110.14	8.23614	1.49572e-32	POSTN
ENSG00000154122.12	2.48677	1.51208e-32	ANKH
ENSG00000248540.2	3.13283	1.62827e-32	ENSG00000248540
ENSG00000165588.16	2.41333	1.6723e-32	OTX2
ENSG00000172638.12	3.86597	2.43202e-32	EFEMP2
ENSG00000196177.12	4.03498	2.75499e-32	ACADSB
ENSG00000143850.13	-2.24891	3.77721e-32	PLEKHA6
ENSG00000092068.19	2.81978	4.45171e-32	SLC7A8
ENSG00000123892.11	3.15707	5.26909e-32	RAB38
ENSG00000119283.15	-4.87908	6.55902e-32	TRIM67
ENSG00000154096.13	2.60876	7.55744e-32	THY1
ENSG00000157087.17	4.23153	8.38675e-32	ATP2B2
ENSG00000113739.10	2.74161	8.86614e-32	STC2
ENSG00000122584.12	4.26974	9.42439e-32	NXPH1
ENSG00000181804.14	4.18522	9.75887e-32	SLC9A9
ENSG00000159167.11	3.89233	9.84793e-32	STC1
ENSG00000134853.11	3.02592	1.26827e-31	PDGFRA
ENSG00000091592.15	-2.53262	1.35159e-31	NLRP1
ENSG00000107099.15	5.86338	1.44016e-31	DOCK8
ENSG00000135842.16	5.11921	1.86246e-31	NIBAN1
ENSG00000100505.13	2.54963	2.29742e-31	TRIM9
ENSG00000167941.2	-1.91277	2.30836e-31	SOST
ENSG00000158715.5	-2.05745	2.49928e-31	SLC45A3
ENSG00000154342.5	-2.40225	2.5089e-31	WNT3A
ENSG00000182752.9	2.46257	2.65581e-31	PAPPA
ENSG00000169813.16	-3.97805	2.96881e-31	HNRNPF
ENSG00000101335.9	2.38084	3.22634e-31	MYL9
ENSG00000136160.14	-2.25582	4.30361e-31	EDNRB
ENSG00000236333.3	3.91054	5.18624e-31	TRHDE-AS1
ENSG00000106003.12	-2.09796	6.00201e-31	LFNG
ENSG00000162738.5	-1.87952	8.71686e-31	VANGL2
ENSG00000177519.3	2.4424	9.00827e-31	RPRM
ENSG00000174721.9	-2.83184	9.39236e-31	FGFBP3
ENSG00000072110.13	1.70471	1.37461e-30	ACTN1
ENSG00000143603.18	-3.31878	1.79694e-30	KCNN3
ENSG00000129654.7	-2.99699	2.44017e-30	FOXJ1
ENSG00000075035.9	-2.64708	2.53462e-30	WSCD2
ENSG00000174871.10	-2.50586	2.65828e-30	CNIH2
ENSG00000137936.16	2.56345	2.71627e-30	BCAR3
ENSG00000215333.3	5.15741	3.38259e-30	KRT18P23
ENSG00000180543.4	2.76629	3.508e-30	TSPYL5
ENSG00000147234.10	-2.94085	4.67252e-30	FRMPD3
ENSG00000078053.16	-2.40268	4.81606e-30	AMPH
ENSG00000137942.16	-2.09912	5.63122e-30	FNBP1L
ENSG00000213943.3	5.11413	6.55144e-30	KRT18P17
ENSG00000068697.6	2.26061	7.58065e-30	LAPTM4A
ENSG00000019549.9	2.94047	9.36952e-30	SNAI2
ENSG00000135269.17	2.7164	1.61631e-29	TES
ENSG00000064655.18	2.01655	1.6694e-29	EYA2
ENSG00000138080.13	3.63818	1.84082e-29	EMILIN1
ENSG00000113361.12	2.23943	2.09097e-29	CDH6
ENSG00000100314.3	-2.72837	2.14394e-29	CABP7
ENSG00000205133.11	-3.4094	2.25877e-29	TRIQK
ENSG00000213771.3	5.44142	2.37934e-29	KRT8P37
ENSG00000171067.10	-3.23034	3.89954e-29	C11orf24
ENSG00000198400.11	3.3361	4.44339e-29	NTRK1
ENSG00000178403.3	-4.92317	4.9399e-29	NEUROG2
ENSG00000162852.13	1.79479	5.64828e-29	CNST
ENSG00000152767.16	1.83075	6.56377e-29	FARP1
ENSG00000198910.12	1.80739	6.76792e-29	L1CAM
ENSG00000235275.3	5.01641	6.82774e-29	KRT18P16
ENSG00000083444.16	2.19452	1.37496e-28	PLOD1
ENSG00000111799.20	3.04785	4.13703e-28	COL12A1
ENSG00000078295.16	-4.82625	4.50596e-28	ADCY2
ENSG00000140945.16	2.71813	5.19401e-28	CDH13
ENSG00000165072.9	3.93752	5.36582e-28	MAMDC2
ENSG00000140526.17	1.96314	6.13267e-28	ABHD2
ENSG00000050767.15	5.07221	1.06374e-27	COL23A1
ENSG00000113209.8	2.58977	1.09649e-27	PCDHB5
ENSG00000114115.9	2.33734	1.1313e-27	RBP1
ENSG00000102024.17	2.55803	1.17078e-27	PLS3
ENSG00000138696.10	-4.1876	1.32008e-27	BMPR1B
ENSG00000149218.4	2.69993	1.43332e-27	ENDOD1
ENSG00000164199.16	-2.66285	1.80215e-27	ADGRV1
ENSG00000010319.6	4.63636	1.81236e-27	SEMA3G
ENSG00000124067.16	4.66537	1.86324e-27	SLC12A4
ENSG00000003436.15	3.75072	1.9582e-27	TFPI
ENSG00000132561.13	2.6919	2.13865e-27	MATN2
ENSG00000234737.1	5.10095	2.34981e-27	KRT18P15
ENSG00000137075.17	-2.54645	2.64374e-27	RNF38
ENSG00000250208.6	-2.17841	2.78699e-27	FZD10-AS1
ENSG00000049089.13	2.63732	3.70161e-27	COL9A2
ENSG00000130287.13	-1.83422	4.79063e-27	NCAN
ENSG00000198797.6	6.90976	5.00463e-27	BRINP2
ENSG00000078401.6	4.49565	5.19831e-27	EDN1
ENSG00000160691.18	2.20233	5.19831e-27	SHC1
ENSG00000187800.13	5.72144	6.96746e-27	PEAR1
ENSG00000213100.2	5.11925	9.06978e-27	KRT18P68
ENSG00000162496.8	3.7855	9.43559e-27	DHRS3
ENSG00000115297.10	3.43049	9.8965e-27	TLX2
ENSG00000184613.10	1.83597	9.89885e-27	NELL2
ENSG00000164684.13	-2.126	1.30082e-26	ZNF704
ENSG00000109099.13	2.59992	1.30082e-26	PMP22
ENSG00000116132.11	4.8975	1.47792e-26	PRRX1
ENSG00000157851.16	-1.57831	1.52989e-26	DPYSL5
ENSG00000164048.13	2.78133	1.53613e-26	ZNF589
ENSG00000077092.18	3.43022	2.12086e-26	RARB
ENSG00000101825.7	2.4543	2.19239e-26	MXRA5
ENSG00000171223.5	2.09418	2.59417e-26	JUNB
ENSG00000182103.4	-2.57772	3.56395e-26	FAM181B
ENSG00000204310.12	-3.7597	4.45528e-26	AGPAT1
ENSG00000185559.13	-2.82221	4.64072e-26	DLK1
ENSG00000103710.10	5.52174	4.77146e-26	RASL12
ENSG00000148339.12	-3.67386	5.07659e-26	SLC25A25
ENSG00000231817.7	5.35965	5.24191e-26	LINC01198
ENSG00000163513.17	2.91479	5.38851e-26	TGFBR2
ENSG00000260903.2	2.39748	6.67515e-26	XKR7
ENSG00000163909.7	2.27962	7.21014e-26	HEYL
ENSG00000159899.14	3.28327	8.03336e-26	NPR2
ENSG00000167861.15	1.96996	8.1192e-26	HID1
ENSG00000165443.11	-3.18563	1.05518e-25	PHYHIPL
ENSG00000213058.3	-5.88617	1.21307e-25	ENSG00000213058
ENSG00000003989.17	4.1221	1.29055e-25	SLC7A2
ENSG00000143341.11	3.83649	1.32661e-25	HMCN1
ENSG00000172572.6	2.77716	1.76991e-25	PDE3A
ENSG00000132692.18	5.65987	2.39034e-25	BCAN
ENSG00000120278.15	-2.36546	2.71738e-25	PLEKHG1
ENSG00000094975.13	1.65333	3.27522e-25	SUCO
ENSG00000031081.10	3.46866	3.52348e-25	ARHGAP31
ENSG00000024422.11	3.2224	3.89404e-25	EHD2
ENSG00000198624.12	2.94838	3.89946e-25	CCDC69
ENSG00000140873.15	2.9056	4.10082e-25	ADAMTS18
ENSG00000011465.16	7.0371	4.19126e-25	DCN
ENSG00000111218.11	-3.14056	4.595e-25	PRMT8
ENSG00000157119.11	6.49006	4.78899e-25	KLHL40
ENSG00000240668.1	5.17758	5.64756e-25	KRT8P36
ENSG00000178726.6	5.23499	5.87042e-25	THBD
ENSG00000168386.18	2.1709	5.87042e-25	FILIP1L
ENSG00000143355.15	-4.4343	5.87042e-25	LHX9
ENSG00000184588.17	-2.83683	6.11399e-25	PDE4B
ENSG00000114805.16	-1.93717	6.4566e-25	PLCH1
ENSG00000197747.8	2.2729	7.54392e-25	S100A10
ENSG00000133083.14	-2.01298	7.71144e-25	DCLK1
ENSG00000148908.14	4.06713	8.76214e-25	RGS10
ENSG00000197050.10	-7.72157	9.42913e-25	ZNF420
ENSG00000244405.7	2.33251	1.13062e-24	ETV5
ENSG00000135905.18	5.35518	1.31735e-24	DOCK10
ENSG00000105971.14	4.20976	1.40075e-24	CAV2
ENSG00000086062.12	2.04024	1.47192e-24	B4GALT1
ENSG00000119681.11	3.50577	1.56375e-24	LTBP2
ENSG00000099860.8	3.9769	1.72474e-24	GADD45B
ENSG00000166888.11	2.02193	2.22982e-24	STAT6
ENSG00000170775.2	2.86881	2.85573e-24	GPR37
ENSG00000128283.6	2.51987	2.95924e-24	CDC42EP1
ENSG00000177133.10	-3.2451	3.00285e-24	PRDM16-DT
ENSG00000164402.13	1.55236	4.76603e-24	SEPTIN8
ENSG00000189067.12	1.8138	5.12284e-24	LITAF
ENSG00000169692.12	2.4522	5.82165e-24	AGPAT2
ENSG00000086696.10	6.51797	6.00798e-24	HSD17B2
ENSG00000213694.3	2.22229	7.42298e-24	S1PR3
ENSG00000111145.7	3.23911	8.06787e-24	ELK3
ENSG00000128594.7	-1.69807	8.67435e-24	LRRC4
ENSG00000197261.11	6.98406	8.74768e-24	C6orf141
ENSG00000122786.19	3.23733	1.29738e-23	CALD1
ENSG00000257951.2	4.37032	2.0477e-23	ENSG00000257951
ENSG00000162772.16	2.11818	2.19617e-23	ATF3
ENSG00000228930.1	-8.17537	2.95544e-23	MTCO1P3
ENSG00000176769.9	3.8901	3.42267e-23	TCERG1L
ENSG00000112139.14	1.84999	3.44466e-23	MDGA1
ENSG00000152952.11	2.60953	3.60693e-23	PLOD2
ENSG00000168502.17	-2.08915	4.03937e-23	MTCL1
ENSG00000158258.16	1.80531	4.76885e-23	CLSTN2
ENSG00000050344.8	3.06564	4.82883e-23	NFE2L3
ENSG00000132359.14	-2.00014	9.54045e-23	RAP1GAP2
ENSG00000168487.17	2.0147	9.98726e-23	BMP1
ENSG00000266524.2	-2.0649	1.0328e-22	GDF10
ENSG00000136237.18	-3.51732	1.066e-22	RAPGEF5
ENSG00000115944.14	4.9108	1.31404e-22	COX7A2L
ENSG00000071127.16	1.56508	1.52735e-22	WDR1
ENSG00000135926.14	2.81167	1.61152e-22	TMBIM1
ENSG00000235847.2	2.427	2.0763e-22	LDHAP7
ENSG00000107611.14	6.64267	2.15847e-22	CUBN
ENSG00000133816.13	3.06926	2.18422e-22	MICAL2
ENSG00000143816.7	-2.3096	2.27539e-22	WNT9A
ENSG00000132718.8	1.829	2.29357e-22	SYT11
ENSG00000263276.1	-7.3725	2.34231e-22	ENSG00000263276
ENSG00000077274.8	6.52051	2.38217e-22	CAPN6
ENSG00000116016.13	4.5474	2.46781e-22	EPAS1
ENSG00000180318.3	3.19448	2.65797e-22	ALX1
ENSG00000213958.2	5.33846	2.74376e-22	KRT18P29
ENSG00000109861.15	1.62937	3.03624e-22	CTSC
ENSG00000151689.12	2.80181	3.19505e-22	INPP1
ENSG00000177469.12	1.97159	3.24373e-22	CAVIN1
ENSG00000196104.10	4.34993	3.52779e-22	SPOCK3
ENSG00000163947.11	2.7273	4.07364e-22	ARHGEF3
ENSG00000150551.10	1.60328	4.08985e-22	LYPD1
ENSG00000158966.13	-1.58687	4.26856e-22	CACHD1
ENSG00000146592.16	2.26779	4.65134e-22	CREB5
ENSG00000107819.13	2.93463	4.65933e-22	SFXN3
ENSG00000278996.1	-5.61606	5.12974e-22	ENSG00000278996
ENSG00000280441.2	-5.61606	5.12974e-22	ENSG00000280441
ENSG00000106991.13	5.26404	5.21953e-22	ENG
ENSG00000177459.10	10.4571	7.54301e-22	ERICH5
ENSG00000123119.11	2.54423	7.59723e-22	NECAB1
ENSG00000081138.13	2.77117	7.69333e-22	CDH7
ENSG00000099250.17	2.53858	8.79071e-22	NRP1
ENSG00000118242.15	2.34855	9.1465e-22	MREG
ENSG00000165566.12	-3.77478	9.56022e-22	AMER2
ENSG00000090932.10	-2.05647	9.65605e-22	DLL3
ENSG00000229222.1	4.80142	9.97264e-22	KRT18P4
ENSG00000164488.11	7.3087	1.2268e-21	DACT2
ENSG00000048545.13	3.22398	1.4205e-21	GUCA1A
ENSG00000087245.12	2.69511	1.44204e-21	MMP2
ENSG00000141526.16	3.66594	1.69574e-21	SLC16A3
ENSG00000078269.14	2.71927	1.71539e-21	SYNJ2
ENSG00000138448.11	2.62654	2.08038e-21	ITGAV
ENSG00000115507.9	3.535	2.12228e-21	OTX1
ENSG00000136830.11	1.87434	2.13606e-21	NIBAN2
ENSG00000180801.13	4.94012	2.49604e-21	ARSJ
ENSG00000164946.19	-2.89488	2.4975e-21	FREM1
ENSG00000116661.10	-2.94421	2.5398e-21	FBXO2
ENSG00000213096.10	-1.80131	2.68962e-21	ZNF254
ENSG00000172819.16	2.89527	2.84243e-21	RARG
ENSG00000117228.9	7.68665	3.0286e-21	GBP1
ENSG00000172379.20	-1.62106	3.05787e-21	ARNT2
ENSG00000262655.3	3.21745	3.06733e-21	SPON1
ENSG00000055917.15	-2.08758	3.07946e-21	PUM2
ENSG00000128342.4	3.85118	3.4776e-21	LIF
ENSG00000050438.16	-2.07973	3.54616e-21	SLC4A8
ENSG00000120925.15	-2.83894	3.81062e-21	RNF170
ENSG00000177606.6	1.83402	3.85776e-21	JUN
ENSG00000106636.7	-2.678	4.31736e-21	YKT6
ENSG00000272078.1	-3.06114	4.48682e-21	ENSG00000272078
ENSG00000084628.9	-1.675	5.12836e-21	NKAIN1
ENSG00000173598.13	-2.46949	5.38134e-21	NUDT4
ENSG00000139910.19	-1.74714	5.74366e-21	NOVA1
ENSG00000179673.4	-7.34713	6.17113e-21	RPRML
ENSG00000196159.11	-1.64968	6.65349e-21	FAT4
ENSG00000075213.10	2.05784	7.24022e-21	SEMA3A
ENSG00000153071.14	2.29451	8.17799e-21	DAB2
ENSG00000198743.6	-14.1996	9.33221e-21	SLC5A3
ENSG00000124493.13	2.99011	9.63048e-21	GRM4
ENSG00000109686.17	2.0911	1.11806e-20	SH3D19
ENSG00000116852.14	-2.15265	1.14219e-20	KIF21B
ENSG00000280143.1	2.08021	1.18562e-20	ENSG00000280143
ENSG00000257093.6	-1.6436	1.20763e-20	DENND11
ENSG00000147027.3	-1.56919	1.26747e-20	TMEM47
ENSG00000065308.4	1.49425	1.28787e-20	TRAM2
ENSG00000180139.11	10.2317	1.49925e-20	ACTA2-AS1
ENSG00000223940.1	5.13724	1.66696e-20	KRT8P8
ENSG00000142627.12	1.87347	1.68894e-20	EPHA2
ENSG00000198786.2	1.25878	1.73122e-20	MT-ND5
ENSG00000230716.3	4.99222	2.48222e-20	KRT8P7
ENSG00000043355.11	-1.7202	2.81956e-20	ZIC2
ENSG00000231991.4	1.41937	2.99405e-20	ANXA2P2
ENSG00000125492.9	-3.52968	3.03455e-20	BARHL1
ENSG00000183853.17	1.52527	3.28623e-20	KIRREL1
ENSG00000128510.10	3.91777	3.37575e-20	CPA4
ENSG00000187942.11	2.07159	3.62785e-20	LDLRAD2
ENSG00000272512.1	-3.11142	3.71632e-20	ENSG00000272512
ENSG00000261606.5	4.96278	3.91258e-20	ENSG00000261606
ENSG00000103460.16	-1.66636	4.75893e-20	TOX3
ENSG00000119630.13	2.56954	5.76903e-20	PGF
ENSG00000143772.9	1.7264	6.05192e-20	ITPKB
ENSG00000233429.9	-5.57164	6.23332e-20	HOTAIRM1
ENSG00000122861.15	2.51518	6.98594e-20	PLAU
ENSG00000101608.12	1.58457	9.20341e-20	MYL12A
ENSG00000158286.12	4.12497	9.38693e-20	RNF207
ENSG00000137809.16	3.71359	9.40263e-20	ITGA11
ENSG00000074590.13	1.68034	9.68826e-20	NUAK1
ENSG00000167118.10	-3.3333	9.95689e-20	URM1
ENSG00000080166.15	2.96428	1.08175e-19	DCT
ENSG00000203900.2	3.7449	1.14366e-19	ENSG00000203900
ENSG00000050405.13	1.76011	1.24051e-19	LIMA1
ENSG00000136859.9	1.82909	1.37162e-19	ANGPTL2
ENSG00000165424.6	1.92027	1.55346e-19	ZCCHC24
ENSG00000186998.15	-2.50984	1.55407e-19	EMID1
ENSG00000125148.6	3.81153	1.84066e-19	MT2A
ENSG00000170893.3	-4.19188	1.89947e-19	TRH
ENSG00000186487.17	-5.04224	2.08545e-19	MYT1L
ENSG00000174279.4	-7.62994	2.16778e-19	EVX2
ENSG00000082684.14	-2.10019	2.25877e-19	SEMA5B
ENSG00000203867.7	2.62999	2.49561e-19	RBM20
ENSG00000068078.17	-3.74685	2.68449e-19	FGFR3
ENSG00000149289.10	-1.90035	2.69649e-19	ZC3H12C
ENSG00000167191.11	-1.35453	2.69975e-19	GPRC5B
ENSG00000112769.18	3.45181	2.75959e-19	LAMA4
ENSG00000164932.12	4.13832	2.81332e-19	CTHRC1
ENSG00000138131.3	4.18682	2.9469e-19	LOXL4
ENSG00000172965.14	2.75128	2.94934e-19	MIR4435-2HG
ENSG00000065911.11	1.85188	2.99809e-19	MTHFD2
ENSG00000142798.17	2.38301	3.25472e-19	HSPG2
ENSG00000100625.8	2.0801	3.32509e-19	SIX4
ENSG00000165996.13	3.76798	4.01279e-19	HACD1
ENSG00000122641.10	5.45746	4.15988e-19	INHBA
ENSG00000182871.14	1.60812	4.45563e-19	COL18A1
ENSG00000164929.16	-2.20318	4.6854e-19	BAALC
ENSG00000134376.15	-3.94085	4.7651e-19	CRB1
ENSG00000241416.1	5.57508	6.11535e-19	KRT8P13
ENSG00000091536.16	2.39766	6.28224e-19	MYO15A
ENSG00000145721.11	-2.38191	6.74499e-19	LIX1
ENSG00000020577.13	3.32585	6.85851e-19	SAMD4A
ENSG00000196628.15	-1.97627	8.06738e-19	TCF4
ENSG00000246100.3	3.5092	8.17058e-19	LINC00900
ENSG00000162630.5	2.66143	8.29743e-19	B3GALT2
ENSG00000128609.14	-4.42431	1.20351e-18	NDUFA5
ENSG00000172164.13	2.69269	1.22471e-18	SNTB1
ENSG00000162551.13	-2.82975	1.24969e-18	ALPL
ENSG00000172548.14	4.71814	1.68181e-18	NIPAL4
ENSG00000105997.22	-5.89336	2.00268e-18	HOXA3
ENSG00000116717.11	1.96004	2.01963e-18	GADD45A
ENSG00000163273.3	-6.8904	2.30718e-18	NPPC
ENSG00000133121.20	3.03018	2.38413e-18	STARD13
ENSG00000163517.14	-2.82359	2.38413e-18	HDAC11
ENSG00000151136.14	-2.38903	2.97303e-18	BTBD11
ENSG00000177508.11	-2.26857	3.07945e-18	IRX3
ENSG00000187479.5	3.35056	3.21376e-18	C11orf96
ENSG00000126733.20	-2.43275	3.29132e-18	DACH2
ENSG00000279649.1	2.38038	3.4387e-18	ENSG00000279649
ENSG00000150540.13	3.92206	3.46929e-18	HNMT
ENSG00000169213.6	-1.60357	3.56181e-18	RAB3B
ENSG00000167601.11	1.71103	3.56301e-18	AXL
ENSG00000157064.10	-1.6508	3.65526e-18	NMNAT2
ENSG00000203879.11	-1.36078	4.18575e-18	GDI1
ENSG00000115252.18	-5.95282	5.27882e-18	PDE1A
ENSG00000118898.15	2.82485	5.66826e-18	PPL
ENSG00000039068.18	3.64291	6.07349e-18	CDH1
ENSG00000111262.5	2.97024	6.70793e-18	KCNA1
ENSG00000213949.8	3.65986	7.10865e-18	ITGA1
ENSG00000060718.20	1.57675	7.26968e-18	COL11A1
ENSG00000079931.14	4.3426	7.41078e-18	MOXD1
ENSG00000139269.2	3.14503	1.03571e-17	INHBE
ENSG00000257918.1	-8.14607	1.09817e-17	ENSG00000257918
ENSG00000166165.12	-1.23743	1.13413e-17	CKB
ENSG00000250504.2	5.56962	1.20401e-17	KRT18P51
ENSG00000154764.5	-9.47821	1.22908e-17	WNT7A
ENSG00000005020.12	-3.20049	1.34174e-17	SKAP2
ENSG00000112419.14	2.43943	1.42829e-17	PHACTR2
ENSG00000223657.2	4.57295	1.44934e-17	KRT8P51
ENSG00000198435.3	-1.66136	1.53516e-17	NRARP
ENSG00000110660.14	3.28159	1.65463e-17	SLC35F2
ENSG00000142611.16	-2.03803	1.9329e-17	PRDM16
ENSG00000146674.14	2.07968	1.99243e-17	IGFBP3
ENSG00000152932.7	-1.78272	2.10432e-17	RAB3C
ENSG00000183775.10	2.77289	2.19805e-17	KCTD16
ENSG00000105357.15	3.12615	2.63756e-17	MYH14
ENSG00000253230.8	-1.4938	2.78315e-17	LINC00599
ENSG00000185668.7	-4.30306	2.81147e-17	POU3F1
ENSG00000169926.10	12.9526	2.93535e-17	KLF13
ENSG00000176697.18	2.83365	2.99307e-17	BDNF
ENSG00000123684.12	1.6734	3.02849e-17	LPGAT1
ENSG00000085276.17	-2.48153	3.02849e-17	MECOM
ENSG00000104967.6	-2.14743	3.35333e-17	NOVA2
ENSG00000136710.9	-3.66601	3.35333e-17	CCDC115
ENSG00000112343.10	5.3838	3.47509e-17	TRIM38
ENSG00000124491.15	4.74676	3.57565e-17	F13A1
ENSG00000173530.5	1.85658	3.78709e-17	TNFRSF10D
ENSG00000214012.4	5.4637	3.83815e-17	KRT18P38
ENSG00000177106.14	3.37444	3.94016e-17	EPS8L2
ENSG00000173706.12	1.42301	3.94016e-17	HEG1
ENSG00000139174.11	2.06532	4.02054e-17	PRICKLE1
ENSG00000141639.11	-2.05744	4.20366e-17	MAPK4
ENSG00000244509.3	2.94678	4.39159e-17	APOBEC3C
ENSG00000103335.21	2.46015	4.99929e-17	PIEZO1
ENSG00000108515.17	2.21783	5.10673e-17	ENO3
ENSG00000198795.10	-1.31673	5.43992e-17	ZNF521
ENSG00000145703.15	1.77106	6.46061e-17	IQGAP2
ENSG00000148204.11	-2.08111	7.36986e-17	CRB2
ENSG00000136205.16	1.52071	7.66553e-17	TNS3
ENSG00000188176.11	3.63144	8.46458e-17	SMTNL2
ENSG00000173114.12	-2.9759	8.74038e-17	LRRN3
ENSG00000186790.5	5.20813	8.77751e-17	FOXE3
ENSG00000100304.12	-3.74001	9.43313e-17	TTLL12
ENSG00000165124.17	3.7721	9.49108e-17	SVEP1
ENSG00000198121.13	3.46236	9.85918e-17	LPAR1
ENSG00000095752.6	4.09224	1.206e-16	IL11
ENSG00000046604.12	1.69876	1.2865e-16	DSG2
ENSG00000212907.2	1.37236	1.44495e-16	MT-ND4L
ENSG00000204580.13	-1.72611	1.50021e-16	DDR1
ENSG00000104324.15	2.72718	1.52223e-16	CPQ
ENSG00000141668.9	-5.15077	1.61875e-16	CBLN2
ENSG00000184185.9	1.79118	1.72768e-16	KCNJ12
ENSG00000215447.7	-3.26553	1.79295e-16	ENSG00000215447
ENSG00000154553.13	3.41816	1.81369e-16	PDLIM3
ENSG00000197381.15	1.68635	1.81369e-16	ADARB1
ENSG00000109906.13	-3.67122	1.9599e-16	ZBTB16
ENSG00000054598.6	2.3496	2.03415e-16	FOXC1
ENSG00000139116.18	-2.42981	2.10332e-16	KIF21A
ENSG00000070961.15	1.50129	2.28921e-16	ATP2B1
ENSG00000176857.5	2.23515	2.43081e-16	GJA1P1
ENSG00000198517.9	1.87673	2.52384e-16	MAFK
ENSG00000102195.9	-3.7736	2.53113e-16	GPR50
ENSG00000188517.14	4.39585	2.57535e-16	COL25A1
ENSG00000118503.14	2.43441	2.66979e-16	TNFAIP3
ENSG00000112394.16	3.65867	2.81972e-16	SLC16A10
ENSG00000181541.5	1.45363	2.83809e-16	MAB21L2
ENSG00000112539.14	-2.99689	3.06712e-16	C6orf118
ENSG00000166035.10	6.08184	3.35895e-16	LIPC
ENSG00000177565.16	-1.79338	3.40736e-16	TBL1XR1
ENSG00000250363.1	5.05554	3.48891e-16	KRT18P21
ENSG00000113763.10	-3.17565	3.50473e-16	UNC5A
ENSG00000136040.8	-2.02681	3.59182e-16	PLXNC1
ENSG00000146374.13	-2.0617	3.59293e-16	RSPO3
ENSG00000227640.2	-9.12827	3.86265e-16	SOX21-AS1
ENSG00000177614.10	-2.23643	4.53035e-16	PGBD5
ENSG00000119655.10	1.61378	4.66417e-16	NPC2
ENSG00000105976.14	5.8609	4.68133e-16	MET
ENSG00000173559.12	4.12639	4.754e-16	NABP1
ENSG00000122877.15	3.74545	5.30541e-16	EGR2
ENSG00000147509.13	-2.65936	5.31777e-16	RGS20
ENSG00000089116.3	-9.11798	5.35138e-16	LHX5
ENSG00000259436.1	1.49064	6.61969e-16	ENSG00000259436
ENSG00000143842.14	-1.57539	6.81021e-16	SOX13
ENSG00000157765.11	6.87419	7.42013e-16	SLC34A2
ENSG00000222041.10	2.60637	7.57139e-16	CYTOR
ENSG00000028277.21	-1.6987	7.58009e-16	POU2F2
ENSG00000183145.8	-2.32304	7.73215e-16	RIPPLY3
ENSG00000144596.12	2.90383	9.21223e-16	GRIP2
ENSG00000250722.5	3.82315	1.00516e-15	SELENOP
ENSG00000144339.11	2.9053	1.02611e-15	TMEFF2
ENSG00000171621.13	1.56566	1.1321e-15	SPSB1
ENSG00000099337.4	3.80232	1.26592e-15	KCNK6
ENSG00000164418.19	4.63854	1.27016e-15	GRIK2
ENSG00000108604.15	1.65002	1.27068e-15	SMARCD2
ENSG00000257008.6	5.13848	1.35087e-15	GPR142
ENSG00000147041.11	2.7795	1.56241e-15	SYTL5
ENSG00000079308.16	2.07187	1.57099e-15	TNS1
ENSG00000183186.7	-1.81957	1.71423e-15	C2CD4C
ENSG00000156140.9	-1.99467	1.80989e-15	ADAMTS3
ENSG00000135406.13	3.29383	1.9669e-15	PRPH
ENSG00000154734.14	2.09063	2.10471e-15	ADAMTS1
ENSG00000110427.14	-1.67925	2.20441e-15	KIAA1549L
ENSG00000109452.12	3.15783	2.24219e-15	INPP4B
ENSG00000141522.11	-1.50155	2.49179e-15	ARHGDIA
ENSG00000102554.13	4.45077	2.55153e-15	KLF5
ENSG00000174145.7	4.10234	2.61854e-15	NWD2
ENSG00000069869.15	2.52403	2.68027e-15	NEDD4
ENSG00000184156.16	-2.09007	2.81574e-15	KCNQ3
ENSG00000260254.1	5.17493	2.92275e-15	ENSG00000260254
ENSG00000163053.10	-2.19723	3.17602e-15	SLC16A14
ENSG00000198840.2	1.39573	3.28727e-15	MT-ND3
ENSG00000125378.15	4.09699	3.33729e-15	BMP4
ENSG00000181523.12	3.03894	3.3459e-15	SGSH
ENSG00000149090.11	4.77299	3.64527e-15	PAMR1
ENSG00000187098.14	4.8695	3.67841e-15	MITF
ENSG00000116990.10	-1.40625	4.08943e-15	MYCL
ENSG00000168505.6	-3.14113	4.1088e-15	GBX2
ENSG00000108551.4	1.67052	4.6128e-15	RASD1
ENSG00000224597.9	2.21827	4.98038e-15	SVIL-AS1
ENSG00000078081.7	3.61373	5.50913e-15	LAMP3
ENSG00000132386.10	2.48084	5.86437e-15	SERPINF1
ENSG00000165606.8	2.03568	5.99134e-15	DRGX
ENSG00000181965.5	1.71489	6.16635e-15	NEUROG1
ENSG00000178235.7	2.30573	6.72003e-15	SLITRK1
ENSG00000176842.14	-4.36156	6.92949e-15	IRX5
ENSG00000180537.12	-1.80952	6.95047e-15	RNF182
ENSG00000111252.10	1.7542	7.22011e-15	SH2B3
ENSG00000170889.13	-6.75246	7.37121e-15	RPS9
ENSG00000139946.9	-1.54604	7.72328e-15	PELI2
ENSG00000163682.15	2.03245	8.21691e-15	RPL9
ENSG00000134247.9	1.57508	8.87995e-15	PTGFRN
ENSG00000187498.14	3.08446	9.56871e-15	COL4A1
ENSG00000188487.11	7.47797	9.60727e-15	INSC
ENSG00000173404.4	-1.22511	9.64863e-15	INSM1
ENSG00000170558.8	-1.20601	9.87463e-15	CDH2
ENSG00000234745.10	-2.5591	1.15589e-14	HLA-B
ENSG00000087086.14	1.23543	1.15764e-14	FTL
ENSG00000140632.16	-2.49278	1.15941e-14	GLYR1
ENSG00000077943.7	4.74106	1.20121e-14	ITGA8
ENSG00000111907.20	4.96582	1.23759e-14	TPD52L1
ENSG00000173320.11	-1.39257	1.31337e-14	STOX2
ENSG00000197702.11	1.46908	1.44434e-14	PARVA
ENSG00000050555.17	2.67754	1.46026e-14	LAMC3
ENSG00000271602.1	5.19372	1.50512e-14	KRT8P49
ENSG00000151150.21	-1.54121	1.53757e-14	ANK3
ENSG00000101846.6	1.9798	1.60749e-14	STS
ENSG00000120675.5	1.6564	1.63281e-14	DNAJC15
ENSG00000226887.7	3.29627	1.7199e-14	ERVMER34-1
ENSG00000159348.12	1.68065	1.77591e-14	CYB5R1
ENSG00000150938.9	1.67043	1.86502e-14	CRIM1
ENSG00000186907.7	1.53103	1.98727e-14	RTN4RL2
ENSG00000183570.16	2.04114	2.0396e-14	PCBP3
ENSG00000174403.15	2.8345	2.14896e-14	MIR1-1HG-AS1
ENSG00000184678.10	-1.90333	2.31317e-14	HIST2H2BE
ENSG00000106546.12	4.33751	2.3742e-14	AHR
ENSG00000175084.11	3.49918	2.46817e-14	DES
ENSG00000112378.11	1.47262	2.46976e-14	PERP
ENSG00000203485.12	1.71243	2.52395e-14	INF2
ENSG00000146530.11	5.23712	2.55035e-14	VWDE
ENSG00000100345.20	2.07052	2.61527e-14	MYH9
ENSG00000102144.13	1.31566	2.61527e-14	PGK1
ENSG00000155189.11	-1.44905	2.66088e-14	AGPAT5
ENSG00000185352.8	-2.99	2.6745e-14	HS6ST3
ENSG00000237945.7	-2.0798	2.69564e-14	LINC00649
ENSG00000198216.10	2.08232	2.70253e-14	CACNA1E
ENSG00000260731.1	5.05182	2.72791e-14	KRT8P22
ENSG00000157766.15	4.93273	2.73608e-14	ACAN
ENSG00000144230.16	2.39025	2.77143e-14	GPR17
ENSG00000179348.11	3.10335	2.97446e-14	GATA2
ENSG00000118804.8	3.61784	3.16739e-14	STBD1
ENSG00000214282.3	5.08648	3.24289e-14	KRT8P14
ENSG00000122367.19	2.19219	3.31937e-14	LDB3
ENSG00000169894.17	3.14168	3.38496e-14	MUC3A
ENSG00000101160.13	1.79494	3.42634e-14	CTSZ
ENSG00000153250.19	1.60248	3.43943e-14	RBMS1
ENSG00000255815.3	5.19092	3.44543e-14	KRT8P11
ENSG00000211448.11	4.20817	3.60202e-14	DIO2
ENSG00000138136.6	-11.8571	4.02453e-14	LBX1
ENSG00000125355.15	-1.89271	4.05887e-14	TMEM255A
ENSG00000074416.13	3.80694	4.11225e-14	MGLL
ENSG00000184349.12	1.61291	4.12018e-14	EFNA5
ENSG00000175161.13	2.50693	4.15676e-14	CADM2
ENSG00000224791.1	5.23017	4.17487e-14	KRT18P39
ENSG00000165821.11	-1.35418	4.19304e-14	SALL2
ENSG00000168646.12	-1.94392	4.76747e-14	AXIN2
ENSG00000099994.10	2.64832	4.98312e-14	SUSD2
ENSG00000049130.14	1.68695	5.01189e-14	KITLG
ENSG00000137076.20	1.77282	5.04494e-14	TLN1
ENSG00000144283.21	1.35904	5.06838e-14	PKP4
ENSG00000171812.12	3.14321	5.08784e-14	COL8A2
ENSG00000132485.13	-1.27035	5.09918e-14	ZRANB2
ENSG00000148175.12	3.06299	5.34592e-14	STOM
ENSG00000203688.4	3.43431	5.6997e-14	LINC02487
ENSG00000159840.15	1.35824	5.81732e-14	ZYX
ENSG00000168993.14	2.17555	6.06461e-14	CPLX1
ENSG00000122644.12	-3.62406	6.09176e-14	ARL4A
ENSG00000040199.18	-1.59413	6.09183e-14	PHLPP2
ENSG00000140262.17	-1.64813	6.36038e-14	TCF12
ENSG00000057294.14	1.95738	6.45415e-14	PKP2
ENSG00000160293.16	-1.66448	6.4636e-14	VAV2
ENSG00000235890.2	-2.64841	6.6664e-14	TSPEAR-AS1
ENSG00000165379.13	3.02586	7.20076e-14	LRFN5
ENSG00000176692.5	5.02188	7.45103e-14	FOXC2
ENSG00000162545.5	-2.00005	8.02803e-14	CAMK2N1
ENSG00000166598.14	1.19574	8.64031e-14	HSP90B1
ENSG00000104888.9	3.31255	8.66067e-14	SLC17A7
ENSG00000198756.10	1.33409	8.66839e-14	COLGALT2
ENSG00000197461.13	3.76121	8.73088e-14	PDGFA
ENSG00000132128.16	-2.02572	8.74071e-14	LRRC41
ENSG00000127920.5	1.88741	8.81494e-14	GNG11
ENSG00000254202.1	3.83368	8.91925e-14	ENSG00000254202
ENSG00000230630.4	6.47875	9.46999e-14	DNM3OS
ENSG00000159307.18	-1.66996	9.53371e-14	SCUBE1
ENSG00000117266.15	1.99086	1.09098e-13	CDK18
ENSG00000279607.1	-4.88687	1.09862e-13	ENSG00000279607
ENSG00000206384.10	6.46962	1.13527e-13	COL6A6
ENSG00000144355.14	4.38819	1.25759e-13	DLX1
ENSG00000205730.6	1.72519	1.38658e-13	ITPRIPL2
ENSG00000164251.4	2.46772	1.4302e-13	F2RL1
ENSG00000007384.15	1.57322	1.53807e-13	RHBDF1
ENSG00000087903.12	-2.09497	1.67115e-13	RFX2
ENSG00000162614.18	2.97819	1.68919e-13	NEXN
ENSG00000107738.19	4.75257	1.69008e-13	VSIR
ENSG00000183908.5	-1.50284	1.77709e-13	LRRC55
ENSG00000078328.20	-1.99959	1.77709e-13	RBFOX1
ENSG00000139292.12	-4.04991	1.79834e-13	LGR5
ENSG00000152208.12	2.69934	1.81516e-13	GRID2
ENSG00000248746.5	-3.58377	1.82284e-13	ACTN3
ENSG00000106397.11	1.86562	1.89207e-13	PLOD3
ENSG00000104611.11	6.41957	1.97622e-13	SH2D4A
ENSG00000240720.7	-7.32315	1.98234e-13	LRRD1
ENSG00000100889.11	2.64644	2.07888e-13	PCK2
ENSG00000165655.16	-1.24584	2.07888e-13	ZNF503
ENSG00000204065.2	11.4648	2.16233e-13	TCEAL5
ENSG00000162415.6	-1.6624	2.19888e-13	ZSWIM5
ENSG00000187244.10	2.02849	2.37297e-13	BCAM
ENSG00000165633.12	2.06796	2.37696e-13	VSTM4
ENSG00000170044.8	11.9394	2.44078e-13	ZPLD1
ENSG00000150510.16	-2.08366	2.60602e-13	FAM124A
ENSG00000105928.13	2.42698	2.65934e-13	GSDME
ENSG00000107165.12	11.4067	2.68921e-13	TYRP1
ENSG00000250378.2	5.94806	2.8207e-13	ENSG00000250378
ENSG00000106038.12	-11.4069	2.95434e-13	EVX1
ENSG00000137266.14	-1.31399	2.96869e-13	SLC22A23
ENSG00000085063.14	1.21718	2.99112e-13	CD59
ENSG00000170899.10	-2.45971	3.19569e-13	GSTA4
ENSG00000055813.5	2.82854	3.23199e-13	CCDC85A
ENSG00000182197.10	1.23151	3.32991e-13	EXT1
ENSG00000233639.5	-11.5001	3.35862e-13	PANTR1
ENSG00000120256.9	-1.64328	3.46678e-13	LRP11
ENSG00000152402.10	2.14217	3.48376e-13	GUCY1A2
ENSG00000087077.13	1.8361	3.53473e-13	TRIP6
ENSG00000233927.4	1.43544	3.73334e-13	RPS28
ENSG00000090975.12	2.29345	3.77488e-13	PITPNM2
ENSG00000044524.10	-1.69684	3.80079e-13	EPHA3
ENSG00000101542.9	2.84111	3.90325e-13	CDH20
ENSG00000081842.17	2.87004	3.94082e-13	PCDHA6
ENSG00000280237.3	1.36154	3.94082e-13	ENSG00000280237
ENSG00000173334.3	1.86428	4.08413e-13	TRIB1
ENSG00000118271.9	-4.49815	4.11389e-13	TTR
ENSG00000124098.9	1.55434	4.21785e-13	FAM210B
ENSG00000136731.12	1.5289	4.22764e-13	UGGT1
ENSG00000112562.18	3.16035	4.2371e-13	SMOC2
ENSG00000196549.10	3.05332	4.38583e-13	MME
ENSG00000165092.12	7.4758	4.61189e-13	ALDH1A1
ENSG00000105991.7	-3.99099	4.85364e-13	HOXA1
ENSG00000123989.13	1.42202	5.69881e-13	CHPF
ENSG00000161940.10	-2.6945	5.88914e-13	BCL6B
ENSG00000164756.12	8.28011	5.89629e-13	SLC30A8
ENSG00000196562.14	1.35135	6.17952e-13	SULF2
ENSG00000183779.6	-1.61277	6.34396e-13	ZNF703
ENSG00000176720.5	1.62257	6.46174e-13	BOK
ENSG00000081189.15	1.98356	6.67742e-13	MEF2C
ENSG00000186897.4	-11.2688	7.18366e-13	C1QL4
ENSG00000173267.13	2.32714	7.56394e-13	SNCG
ENSG00000121413.12	-1.36859	7.9311e-13	ZSCAN18
ENSG00000170381.12	4.63734	7.9311e-13	SEMA3E
ENSG00000184254.16	11.1938	8.05635e-13	ALDH1A3
ENSG00000152583.12	-1.59045	8.34131e-13	SPARCL1
ENSG00000150394.13	2.33752	8.38677e-13	CDH8
ENSG00000146250.6	-1.79686	8.53365e-13	PRSS35
ENSG00000225422.4	2.07488	9.03026e-13	RBMS1P1
ENSG00000114353.16	-1.03987	9.33824e-13	GNAI2
ENSG00000124762.13	1.73829	9.46364e-13	CDKN1A
ENSG00000166900.16	1.74188	1.01603e-12	STX3
ENSG00000162407.8	-2.9625	1.06274e-12	PLPP3
ENSG00000235098.8	3.28288	1.12601e-12	ANKRD65
ENSG00000060138.12	1.341	1.21385e-12	YBX3
ENSG00000062038.13	2.75726	1.22207e-12	CDH3
ENSG00000198176.12	-2.25939	1.27066e-12	TFDP1
ENSG00000101955.14	1.99729	1.28321e-12	SRPX
ENSG00000067840.12	-1.76976	1.28744e-12	PDZD4
ENSG00000164125.15	3.05616	1.31184e-12	GASK1B
ENSG00000100311.16	2.45241	1.3189e-12	PDGFB
ENSG00000152137.6	1.6697	1.38564e-12	HSPB8
ENSG00000106236.3	-2.64406	1.40386e-12	NPTX2
ENSG00000140859.15	1.62787	1.43426e-12	KIFC3
ENSG00000170561.12	-2.7642	1.49127e-12	IRX2
ENSG00000162105.17	-2.46304	1.53176e-12	SHANK2
ENSG00000075891.21	-6.36005	1.57712e-12	PAX2
ENSG00000159216.18	4.476	1.64852e-12	RUNX1
ENSG00000075426.11	1.63333	1.64852e-12	FOSL2
ENSG00000124191.17	-3.85507	1.64852e-12	TOX2
ENSG00000158859.9	2.74624	1.72369e-12	ADAMTS4
ENSG00000064042.17	1.71505	1.72725e-12	LIMCH1
ENSG00000128591.15	1.31468	1.78489e-12	FLNC
ENSG00000228716.6	-1.2382	1.88916e-12	DHFR
ENSG00000142669.14	1.22497	1.92531e-12	SH3BGRL3
ENSG00000198668.10	-1.81459	1.93074e-12	CALM1
ENSG00000196911.10	-2.2787	1.93499e-12	KPNA5
ENSG00000084234.16	1.73226	1.98658e-12	APLP2
ENSG00000144642.21	2.11563	2.01836e-12	RBMS3
ENSG00000138449.10	3.57861	2.02721e-12	SLC40A1
ENSG00000183044.11	-2.30024	2.0938e-12	ABAT
ENSG00000171552.12	1.18712	2.09574e-12	BCL2L1
ENSG00000182379.9	-2.4807	2.10744e-12	NXPH4
ENSG00000152778.8	-1.43732	2.23661e-12	IFIT5
ENSG00000177542.10	-1.82442	2.27326e-12	SLC25A22
ENSG00000134352.19	-1.58601	2.27326e-12	IL6ST
ENSG00000183506.17	3.07311	2.34594e-12	PI4KAP2
ENSG00000114480.12	1.94602	2.38965e-12	GBE1
ENSG00000163539.16	-1.31366	2.48432e-12	CLASP2
ENSG00000073331.17	-2.62448	2.55656e-12	ALPK1
ENSG00000269743.2	-1.83314	2.58331e-12	SLC25A53
ENSG00000171617.13	-1.37746	2.59433e-12	ENC1
ENSG00000188486.3	-1.07136	2.64287e-12	H2AFX
ENSG00000165269.12	4.5123	2.65121e-12	AQP7
ENSG00000135097.6	-2.011	2.76861e-12	MSI1
ENSG00000185518.11	5.77267	2.99399e-12	SV2B
ENSG00000120896.13	1.57759	3.05261e-12	SORBS3
ENSG00000228666.1	5.18124	3.15418e-12	KRT18P1
ENSG00000168143.8	6.46089	3.24524e-12	FAM83B
ENSG00000177685.16	-3.00121	3.41491e-12	CRACR2B
ENSG00000082397.17	1.35065	3.55871e-12	EPB41L3
ENSG00000204010.3	-5.29936	3.55871e-12	IFIT1B
ENSG00000117691.9	-1.85892	3.70093e-12	NENF
ENSG00000130508.10	1.25679	3.8371e-12	PXDN
ENSG00000182240.15	3.04768	3.88098e-12	BACE2
ENSG00000164161.9	4.90939	3.92111e-12	HHIP
ENSG00000003096.14	-1.58616	4.01105e-12	KLHL13
ENSG00000207955.5	-10.7636	4.096e-12	ENSG00000207955
ENSG00000142178.7	2.16644	4.21216e-12	SIK1
ENSG00000244515.1	4.02094	4.73272e-12	KRT18P34
ENSG00000071991.8	5.48763	4.76787e-12	CDH19
ENSG00000120251.18	2.21678	4.95304e-12	GRIA2
ENSG00000186635.14	1.75729	4.99296e-12	ARAP1
ENSG00000172461.10	-5.04847	5.18729e-12	FUT9
ENSG00000165349.11	-2.06422	5.40148e-12	SLC7A3
ENSG00000214110.3	1.6682	5.46921e-12	LDHAP4
ENSG00000261136.1	-2.68835	5.57168e-12	ENSG00000261136
ENSG00000002933.7	-4.87831	5.79762e-12	TMEM176A
ENSG00000008130.15	-1.80519	6.06847e-12	NADK
ENSG00000185760.15	4.59342	6.25274e-12	KCNQ5
ENSG00000198886.2	1.73995	6.3991e-12	MT-ND4
ENSG00000204624.7	-1.74701	6.41486e-12	DISP3
ENSG00000182674.5	2.34599	6.53918e-12	KCNB2
ENSG00000073350.13	4.48745	6.635e-12	LLGL2
ENSG00000062716.12	1.63439	6.65629e-12	VMP1
ENSG00000198727.2	1.16184	6.75292e-12	MT-CYB
ENSG00000183655.12	-1.55319	6.87493e-12	KLHL25
ENSG00000138823.13	-10.9131	7.35523e-12	MTTP
ENSG00000170647.3	2.32992	7.39483e-12	ENSG00000170647
ENSG00000134259.3	3.98172	7.39483e-12	NGF
ENSG00000140105.17	1.2975	7.39483e-12	WARS
ENSG00000248923.1	1.25481	7.5355e-12	MTND5P11
ENSG00000137449.15	1.82221	7.5355e-12	CPEB2
ENSG00000171132.13	1.80158	7.87056e-12	PRKCE
ENSG00000107562.16	3.08419	8.21416e-12	CXCL12
ENSG00000114656.10	-3.6629	8.36212e-12	KIAA1257
ENSG00000123572.16	5.73031	8.44757e-12	NRK
ENSG00000217889.3	4.92117	8.58172e-12	KRT18P48
ENSG00000183092.16	-2.57383	8.93161e-12	BEGAIN
ENSG00000250305.8	2.94187	9.12916e-12	TRMT9B
ENSG00000171243.7	2.71556	9.12916e-12	SOSTDC1
ENSG00000176826.15	10.757	9.46764e-12	FKBP9P1
ENSG00000139737.21	-1.71789	1.00208e-11	SLAIN1
ENSG00000127124.14	2.00427	1.03806e-11	HIVEP3
ENSG00000163159.12	-1.73874	1.07132e-11	VPS72
ENSG00000147010.17	2.05681	1.08575e-11	SH3KBP1
ENSG00000103187.7	1.01289	1.10687e-11	COTL1
ENSG00000180440.3	-3.52132	1.11245e-11	SERTM1
ENSG00000151353.14	-1.59966	1.15362e-11	TMEM18
ENSG00000183579.15	-1.49866	1.18219e-11	ZNRF3
ENSG00000033122.18	2.38066	1.21823e-11	LRRC7
ENSG00000215612.7	7.85858	1.22767e-11	HMX1
ENSG00000166387.11	4.39154	1.23364e-11	PPFIBP2
ENSG00000170837.2	-2.49411	1.28343e-11	GPR27
ENSG00000106617.13	2.13262	1.2842e-11	PRKAG2
ENSG00000126746.17	1.73071	1.43485e-11	ZNF384
ENSG00000138083.4	5.25397	1.45189e-11	SIX3
ENSG00000113319.12	1.926	1.45189e-11	RASGRF2
ENSG00000169840.4	-10.6942	1.53957e-11	GSX1
ENSG00000166794.4	1.36096	1.5417e-11	PPIB
ENSG00000150722.10	4.73748	1.6065e-11	PPP1R1C
ENSG00000001626.14	4.59184	1.67416e-11	CFTR
ENSG00000005884.17	2.76477	1.68436e-11	ITGA3
ENSG00000248568.1	5.36872	1.73485e-11	KRT8P48
ENSG00000091527.15	1.14283	1.73744e-11	CDV3
ENSG00000164438.5	1.5318	1.82901e-11	TLX3
ENSG00000177453.7	3.72089	1.85174e-11	NIM1K
ENSG00000168267.6	-10.6557	1.90898e-11	PTF1A
ENSG00000178965.13	3.86248	1.93391e-11	ERICH3
ENSG00000165061.14	-1.43618	2.03297e-11	ZMAT4
ENSG00000116106.11	-1.488	2.11464e-11	EPHA4
ENSG00000134755.14	1.39204	2.12355e-11	DSC2
ENSG00000213931.5	-10.6471	2.14e-11	HBE1
ENSG00000215397.3	-1.53785	2.18074e-11	SCRT2
ENSG00000121281.12	2.74418	2.2528e-11	ADCY7
ENSG00000110881.11	1.17926	2.40964e-11	ASIC1
ENSG00000168003.16	1.74184	2.41651e-11	SLC3A2
ENSG00000149633.11	1.663	2.44035e-11	KIAA1755
ENSG00000198899.2	1.43714	2.56888e-11	MT-ATP6
ENSG00000166897.14	-1.69991	2.69292e-11	ELFN2
ENSG00000125844.15	1.92413	2.87172e-11	RRBP1
ENSG00000151322.18	-2.3703	2.89308e-11	NPAS3
ENSG00000151023.16	-3.27544	3.09576e-11	ENKUR
ENSG00000111912.19	2.22688	3.25039e-11	NCOA7
ENSG00000144191.11	-2.68785	3.30365e-11	CNGA3
ENSG00000113580.14	1.98916	3.31763e-11	NR3C1
ENSG00000162576.16	1.85211	3.32127e-11	MXRA8
ENSG00000135116.9	2.49878	3.34398e-11	HRK
ENSG00000180532.10	10.5314	3.34915e-11	ZSCAN4
ENSG00000078804.12	1.2111	3.61547e-11	TP53INP2
ENSG00000168621.14	2.65038	3.64036e-11	GDNF
ENSG00000072163.19	1.80457	3.67586e-11	LIMS2
ENSG00000138119.16	3.35646	3.70371e-11	MYOF
ENSG00000070808.15	2.31565	3.74925e-11	CAMK2A
ENSG00000141753.6	1.43356	4.02514e-11	IGFBP4
ENSG00000106565.17	-10.5316	4.08039e-11	TMEM176B
ENSG00000167700.8	2.26857	4.1923e-11	MFSD3
ENSG00000151490.13	-2.06367	4.24261e-11	PTPRO
ENSG00000160072.19	1.73451	4.26071e-11	ATAD3B
ENSG00000124145.6	1.29781	4.34743e-11	SDC4
ENSG00000163453.11	3.62496	4.37006e-11	IGFBP7
ENSG00000188112.8	7.80141	4.38766e-11	C6orf132
ENSG00000139971.15	-1.238	4.88388e-11	ARMH4
ENSG00000261115.5	1.26872	4.90163e-11	TMEM178B
ENSG00000159556.9	4.1552	5.006e-11	ISL2
ENSG00000149115.13	-1.62086	5.06855e-11	TNKS1BP1
ENSG00000185650.9	-1.47633	5.10067e-11	ZFP36L1
ENSG00000120937.8	10.443	5.16815e-11	NPPB
ENSG00000197705.9	2.1143	5.17791e-11	KLHL14
ENSG00000164318.17	4.65361	5.31096e-11	EGFLAM
ENSG00000180447.6	-1.10868	5.37363e-11	GAS1
ENSG00000019582.14	3.29471	5.42459e-11	CD74
ENSG00000276043.4	-1.4112	5.533e-11	UHRF1
ENSG00000197872.11	-1.40367	5.62307e-11	FAM49A
ENSG00000197712.11	1.93794	6.26531e-11	FAM114A1
ENSG00000121236.20	2.29015	6.52929e-11	TRIM6
ENSG00000153012.11	1.30565	6.54331e-11	LGI2
ENSG00000151692.14	-1.23755	6.70495e-11	RNF144A
ENSG00000204256.12	-11.0761	6.77864e-11	BRD2
ENSG00000135480.15	4.20428	7.05569e-11	KRT7
ENSG00000172201.11	-1.68076	7.16254e-11	ID4
ENSG00000131711.14	-1.33205	7.28517e-11	MAP1B
ENSG00000154277.12	-1.32542	7.56557e-11	UCHL1
ENSG00000121068.13	7.90714	7.89182e-11	TBX2
ENSG00000087510.6	3.799	8.00667e-11	TFAP2C
ENSG00000228960.6	4.22203	8.11619e-11	OR2A9P
ENSG00000151702.16	7.64499	8.1593e-11	FLI1
ENSG00000143847.15	1.51763	8.49949e-11	PPFIA4
ENSG00000134333.13	1.39653	8.58182e-11	LDHA
ENSG00000151012.13	2.02172	8.70047e-11	SLC7A11
ENSG00000196323.12	-1.42873	8.70639e-11	ZBTB44
ENSG00000139263.11	1.91769	8.81934e-11	LRIG3
ENSG00000156411.9	-1.53203	8.86982e-11	ATP5MPL
ENSG00000188985.6	-1.49437	9.11633e-11	DHFRP1
ENSG00000144668.11	1.65893	9.49365e-11	ITGA9
ENSG00000146373.16	1.83835	9.62375e-11	RNF217
ENSG00000117115.12	2.49364	1.00501e-10	PADI2
ENSG00000153993.13	2.52475	1.00984e-10	SEMA3D
ENSG00000084636.17	5.27359	1.04103e-10	COL16A1
ENSG00000113269.13	-1.14254	1.05462e-10	RNF130
ENSG00000139329.4	2.35794	1.05512e-10	LUM
ENSG00000168398.6	3.1426	1.12749e-10	BDKRB2
ENSG00000249064.1	4.93958	1.14791e-10	KRT18P25
ENSG00000164056.10	4.6126	1.19024e-10	SPRY1
ENSG00000205531.12	1.34869	1.21129e-10	NAP1L4
ENSG00000112238.11	-10.372	1.21129e-10	PRDM13
ENSG00000180155.19	-2.29516	1.23668e-10	LYNX1
ENSG00000168824.14	-1.24643	1.25217e-10	NSG1
ENSG00000243232.4	3.90314	1.25237e-10	PCDHAC2
ENSG00000275993.2	2.06348	1.26662e-10	SIK1B
ENSG00000153208.16	2.17858	1.27592e-10	MERTK
ENSG00000170989.8	-1.52468	1.33959e-10	S1PR1
ENSG00000140545.14	1.0736	1.42155e-10	MFGE8
ENSG00000130222.10	-1.94371	1.45576e-10	GADD45G
ENSG00000136869.13	6.6458	1.4626e-10	TLR4
ENSG00000157613.10	2.02179	1.46624e-10	CREB3L1
ENSG00000108691.9	4.59167	1.48e-10	CCL2
ENSG00000018236.14	1.57402	1.52978e-10	CNTN1
ENSG00000116525.13	1.27748	1.58826e-10	TRIM62
ENSG00000218014.1	4.58827	1.60737e-10	KRT19P1
ENSG00000168994.13	2.27006	1.60737e-10	PXDC1
ENSG00000178445.9	-1.64486	1.63091e-10	GLDC
ENSG00000136770.10	1.56634	1.63655e-10	DNAJC1
ENSG00000269466.2	10.2211	1.64846e-10	ENSG00000269466
ENSG00000115363.13	4.30154	1.67541e-10	EVA1A
ENSG00000198938.2	1.03567	1.71941e-10	MT-CO3
ENSG00000184564.8	3.08233	1.85788e-10	SLITRK6
ENSG00000139350.11	1.99387	1.90841e-10	NEDD1
ENSG00000121753.12	-1.49621	1.9412e-10	ADGRB2
ENSG00000181788.3	1.68673	1.94829e-10	SIAH2
ENSG00000118515.11	2.38399	1.95629e-10	SGK1
ENSG00000186082.9	4.68623	2.04762e-10	KRT18P14
ENSG00000214189.8	-1.54358	2.1584e-10	ZNF788P
ENSG00000011201.11	3.04548	2.18278e-10	ANOS1
ENSG00000119547.5	-1.15467	2.21825e-10	ONECUT2
ENSG00000146072.6	1.25296	2.37749e-10	TNFRSF21
ENSG00000137463.4	4.82413	2.38618e-10	MGARP
ENSG00000176771.16	-1.62493	2.56091e-10	NCKAP5
ENSG00000180616.8	-2.15391	2.64371e-10	SSTR2
ENSG00000124205.15	7.49839	2.7188e-10	EDN3
ENSG00000145416.13	2.16489	2.78366e-10	MARCH1
ENSG00000111348.8	2.98602	2.81325e-10	ARHGDIB
ENSG00000227128.4	-10.1645	2.82066e-10	LBX1-AS1
ENSG00000148426.12	3.20024	2.88102e-10	PROSER2
ENSG00000204262.11	1.10287	2.90549e-10	COL5A2
ENSG00000269378.1	1.50785	2.95753e-10	ENSG00000269378
ENSG00000213397.10	-6.05661	2.99019e-10	HAUS7
ENSG00000132182.11	-1.49166	3.19048e-10	NUP210
ENSG00000197406.7	-2.25973	3.19048e-10	DIO3
ENSG00000154188.9	1.91474	3.20392e-10	ANGPT1
ENSG00000125875.13	-1.22303	3.31419e-10	TBC1D20
ENSG00000107807.12	2.2112	3.38168e-10	TLX1
ENSG00000112149.9	-1.93051	3.44842e-10	CD83
ENSG00000167772.11	2.21864	3.46631e-10	ANGPTL4
ENSG00000245532.7	2.10292	3.48386e-10	NEAT1
ENSG00000223518.5	-2.73972	3.54374e-10	CSNK1A1P1
ENSG00000164588.6	3.39559	3.77912e-10	HCN1
ENSG00000169594.13	10.0698	3.78466e-10	BNC1
ENSG00000141431.10	-1.45397	3.78794e-10	ASXL3
ENSG00000144015.4	10.0817	3.78854e-10	TRIM43
ENSG00000213626.11	1.36829	3.8159e-10	LBH
ENSG00000245694.9	-2.60914	3.82273e-10	CRNDE
ENSG00000101134.11	-1.67932	4.09684e-10	DOK5
ENSG00000125848.9	1.15332	4.23953e-10	FLRT3
ENSG00000103966.10	1.44098	4.25171e-10	EHD4
ENSG00000177108.5	-1.87738	4.35355e-10	ZDHHC22
ENSG00000135318.11	4.34266	4.35628e-10	NT5E
ENSG00000134184.12	-10.0922	4.40354e-10	GSTM1
ENSG00000010310.8	1.91781	4.51938e-10	GIPR
ENSG00000187634.11	-1.53525	4.8007e-10	SAMD11
ENSG00000123700.4	2.61913	4.90601e-10	KCNJ2
ENSG00000122691.12	3.78396	4.93482e-10	TWIST1
ENSG00000066322.14	1.50646	5.02711e-10	ELOVL1
ENSG00000048540.14	-2.56183	5.16105e-10	LMO3
ENSG00000160097.16	1.33888	5.18705e-10	FNDC5
ENSG00000102445.18	4.11443	5.27092e-10	RUBCNL
ENSG00000134762.16	3.80315	5.34112e-10	DSC3
ENSG00000261143.1	-10.0531	5.34633e-10	ADAMTS7P3
ENSG00000130821.15	-1.44361	5.34633e-10	SLC6A8
ENSG00000173930.8	3.29892	5.40268e-10	SLCO4C1
ENSG00000138193.15	1.64795	5.4103e-10	PLCE1
ENSG00000175040.5	1.59783	5.47764e-10	CHST2
ENSG00000250386.1	10.0492	5.50381e-10	ENSG00000250386
ENSG00000121905.9	3.25394	5.54283e-10	HPCA
ENSG00000185920.15	-1.33557	5.60875e-10	PTCH1
ENSG00000185737.12	2.00312	5.65887e-10	NRG3
ENSG00000072682.18	1.70855	5.72834e-10	P4HA2
ENSG00000100918.12	1.72895	5.72834e-10	REC8
ENSG00000157554.18	10.0232	6.06886e-10	ERG
ENSG00000132821.11	-1.30525	6.31008e-10	VSTM2L
ENSG00000198712.1	1.26924	6.6067e-10	MT-CO2
ENSG00000171365.15	1.32454	6.63552e-10	CLCN5
ENSG00000251258.1	10.0081	6.71622e-10	RFPL4B
ENSG00000230798.5	7.45622	6.80414e-10	FOXD3-AS1
ENSG00000170356.9	4.07079	7.06399e-10	OR2A20P
ENSG00000141837.19	1.2975	7.27011e-10	CACNA1A
ENSG00000280219.1	4.28001	7.33442e-10	ENSG00000280219
ENSG00000283740.1	9.94071	7.39298e-10	TAF11L11
ENSG00000164023.14	2.54022	7.59759e-10	SGMS2
ENSG00000171540.7	-9.98075	7.67303e-10	OTP
ENSG00000166689.15	-1.82339	7.82177e-10	PLEKHA7
ENSG00000249156.2	9.92515	7.84346e-10	TAF11L12
ENSG00000128203.6	-1.79076	7.93183e-10	ASPHD2
ENSG00000147432.6	5.23091	8.17668e-10	CHRNB3
ENSG00000109654.14	-1.49989	8.27979e-10	TRIM2
ENSG00000132938.19	1.41061	8.46053e-10	MTUS2
ENSG00000182676.4	7.38527	8.732e-10	PPP1R27
ENSG00000104313.17	2.02236	9.0504e-10	EYA1
ENSG00000136720.6	-1.20755	9.11663e-10	HS6ST1
ENSG00000259280.1	-7.4083	9.15945e-10	ENSG00000259280
ENSG00000154330.12	7.35461	9.42956e-10	PGM5
ENSG00000110076.18	-1.68701	9.42956e-10	NRXN2
ENSG00000168913.6	-2.4855	9.47545e-10	ENHO
ENSG00000168930.13	9.88418	1.01568e-09	TRIM49
ENSG00000181418.7	-2.16232	1.03833e-09	DDN
ENSG00000164900.4	-5.77595	1.12035e-09	GBX1
ENSG00000197565.15	-1.15182	1.12764e-09	COL4A6
ENSG00000141756.18	1.09968	1.15469e-09	FKBP10
ENSG00000268119.5	-5.33114	1.19275e-09	ENSG00000268119
ENSG00000145391.13	1.19233	1.21187e-09	SETD7
ENSG00000138622.3	-2.22532	1.23106e-09	HCN4
ENSG00000120875.8	-1.42399	1.28143e-09	DUSP4
ENSG00000261777.5	-4.39415	1.30224e-09	ENSG00000261777
ENSG00000214336.4	2.97698	1.35466e-09	FOXI3
ENSG00000149972.10	-2.39873	1.36567e-09	CNTN5
ENSG00000151806.13	-1.65467	1.37157e-09	GUF1
ENSG00000157927.16	-2.01646	1.3801e-09	RADIL
ENSG00000235124.1	4.9828	1.40178e-09	KRT8P17
ENSG00000170144.20	1.44055	1.40516e-09	HNRNPA3
ENSG00000025039.14	-1.44312	1.40704e-09	RRAGD
ENSG00000168843.13	3.60008	1.4512e-09	FSTL5
ENSG00000215196.4	2.36539	1.48533e-09	BASP1-AS1
ENSG00000197321.14	1.32103	1.49617e-09	SVIL
ENSG00000080298.15	-1.48591	1.49867e-09	RFX3
ENSG00000164574.15	1.08855	1.52812e-09	GALNT10
ENSG00000120215.9	6.44601	1.53034e-09	MLANA
ENSG00000167874.6	2.50054	1.65066e-09	TMEM88
ENSG00000236090.2	1.89387	1.66641e-09	LDHAP3
ENSG00000260838.3	2.9969	1.67194e-09	ENSG00000260838
ENSG00000229743.2	-9.83694	1.69348e-09	LINC01159
ENSG00000142910.15	3.06133	1.74904e-09	TINAGL1
ENSG00000261594.3	3.35311	1.94111e-09	TPBGL
ENSG00000140511.11	2.3577	1.95068e-09	HAPLN3
ENSG00000137331.11	2.215	1.95462e-09	IER3
ENSG00000177144.7	1.62863	1.98251e-09	NUDT4B
ENSG00000221866.9	1.81064	1.98572e-09	PLXNA4
ENSG00000197223.11	-2.41987	1.98645e-09	C1D
ENSG00000223756.6	-2.74203	2.02233e-09	TSSC2
ENSG00000168077.13	1.3307	2.07847e-09	SCARA3
ENSG00000155858.5	-1.24106	2.14791e-09	LSM11
ENSG00000144010.9	9.82892	2.17738e-09	TRIM43B
ENSG00000136542.8	2.57818	2.2317e-09	GALNT5
ENSG00000197879.14	1.35738	2.26583e-09	MYO1C
ENSG00000198732.10	-1.02599	2.29678e-09	SMOC1
ENSG00000044115.20	1.04232	2.30298e-09	CTNNA1
ENSG00000145284.11	1.0508	2.37696e-09	SCD5
ENSG00000147231.13	-2.02848	2.44761e-09	RADX
ENSG00000119729.11	1.71159	2.62092e-09	RHOQ
ENSG00000188611.14	-9.76972	2.78343e-09	ASAH2
ENSG00000204449.3	9.6845	2.91442e-09	TRIM49C
ENSG00000111452.12	2.34608	3.15247e-09	ADGRD1
ENSG00000204959.4	3.68175	3.22449e-09	ARHGEF34P
ENSG00000169436.16	-9.71499	3.23872e-09	COL22A1
ENSG00000164626.8	1.97342	3.26997e-09	KCNK5
ENSG00000183833.16	-1.9722	3.26997e-09	MAATS1
ENSG00000143882.10	1.21029	3.31985e-09	ATP6V1C2
ENSG00000229344.1	1.35806	3.46799e-09	MTCO2P12
ENSG00000165970.11	-9.70679	3.47527e-09	SLC6A5
ENSG00000276600.4	2.51129	3.49306e-09	RAB7B
ENSG00000074211.13	-3.49582	3.52606e-09	PPP2R2C
ENSG00000103260.8	-1.2013	3.64335e-09	METRN
ENSG00000147202.17	1.85418	3.6964e-09	DIAPH2
ENSG00000139220.16	-4.30572	3.78243e-09	PPFIA2
ENSG00000076641.4	1.63988	3.79671e-09	PAG1
ENSG00000197128.11	-1.47372	3.83025e-09	ZNF772
ENSG00000162761.14	-1.23359	3.83437e-09	LMX1A
ENSG00000175727.13	1.08532	4.01221e-09	MLXIP
ENSG00000213406.3	1.5577	4.09884e-09	ANXA2P1
ENSG00000148120.16	1.87254	4.10186e-09	AOPEP
ENSG00000134917.9	-2.32295	4.14556e-09	ADAMTS8
ENSG00000015475.18	1.59799	4.32726e-09	BID
ENSG00000182747.4	6.31853	4.42117e-09	SLC35D3
ENSG00000180787.5	2.96545	4.44212e-09	ZFP3
ENSG00000110148.9	3.79017	4.47637e-09	CCKBR
ENSG00000163395.16	4.09696	4.48068e-09	IGFN1
ENSG00000107959.15	1.70384	4.53347e-09	PITRM1
ENSG00000171316.11	-1.17	4.54895e-09	CHD7
ENSG00000100027.14	-1.17089	4.88541e-09	YPEL1
ENSG00000089159.16	1.16715	4.9308e-09	PXN
ENSG00000275180.1	-2.34807	4.96415e-09	ENSG00000275180
ENSG00000127578.6	1.31946	5.05741e-09	WFIKKN1
ENSG00000084710.13	-1.29348	5.08538e-09	EFR3B
ENSG00000198087.7	1.20646	5.12867e-09	CD2AP
ENSG00000128595.16	1.14741	5.30482e-09	CALU
ENSG00000115758.12	-1.34463	5.55454e-09	ODC1
ENSG00000107736.19	-2.71739	5.623e-09	CDH23
ENSG00000180730.4	2.83163	6.17644e-09	SHISA2
ENSG00000110400.10	-1.15661	6.2327e-09	NECTIN1
ENSG00000188848.15	-2.61076	6.28281e-09	BEND4
ENSG00000169184.5	-1.46943	6.44684e-09	MN1
ENSG00000155511.17	-1.63233	6.55501e-09	GRIA1
ENSG00000070540.12	1.51474	6.65725e-09	WIPI1
ENSG00000198682.12	2.22589	6.65725e-09	PAPSS2
ENSG00000150995.18	2.28278	6.7199e-09	ITPR1
ENSG00000215784.5	-9.59071	6.80681e-09	FAM72D
ENSG00000239521.7	-1.05499	6.80681e-09	CASTOR3
ENSG00000106624.10	1.5145	6.82524e-09	AEBP1
ENSG00000117069.14	1.41309	6.83671e-09	ST6GALNAC5
ENSG00000198805.11	1.22091	6.83715e-09	PNP
ENSG00000188107.14	3.42317	6.89083e-09	EYS
ENSG00000246763.6	-2.77691	6.89249e-09	RGMB-AS1
ENSG00000158164.6	-1.20494	7.31531e-09	TMSB15A
ENSG00000235268.2	9.49766	7.39855e-09	KDM4E
ENSG00000109072.13	3.32004	7.53392e-09	VTN
ENSG00000205922.4	-1.2402	8.11723e-09	ONECUT3
ENSG00000166265.11	1.1779	8.1596e-09	CYYR1
ENSG00000198695.2	1.39227	8.30997e-09	MT-ND6
ENSG00000278318.4	9.47049	8.46436e-09	ZNF229
ENSG00000167964.12	1.47546	8.46436e-09	RAB26
ENSG00000148484.17	1.32148	8.54051e-09	RSU1
ENSG00000029534.19	1.68447	8.78077e-09	ANK1
ENSG00000173546.7	1.77234	8.78092e-09	CSPG4
ENSG00000185630.18	-1.05981	8.79331e-09	PBX1
ENSG00000253873.5	1.94791	9.13266e-09	PCDHGA11
ENSG00000249620.1	9.45524	9.44137e-09	ENSG00000249620
ENSG00000222012.1	-9.61923	9.58327e-09	ENSG00000222012
ENSG00000133056.13	-1.39662	9.71818e-09	PIK3C2B
ENSG00000114251.14	1.59578	1.0449e-08	WNT5A
ENSG00000140548.9	-1.30909	1.0449e-08	ZNF710
ENSG00000196811.11	5.11586	1.04822e-08	CHRNG
ENSG00000147852.15	1.22485	1.06602e-08	VLDLR
ENSG00000149294.16	-1.1902	1.07239e-08	NCAM1
ENSG00000150961.14	2.03369	1.07429e-08	SEC24D
ENSG00000113645.14	-1.58475	1.10441e-08	WWC1
ENSG00000072786.12	1.35434	1.12561e-08	STK10
ENSG00000068366.19	-1.84233	1.12725e-08	ACSL4
ENSG00000253846.2	2.49104	1.13887e-08	PCDHGA10
ENSG00000168610.14	1.09421	1.14224e-08	STAT3
ENSG00000179520.10	-2.56186	1.14224e-08	SLC17A8
ENSG00000187260.15	1.4587	1.1859e-08	WDR86
ENSG00000170949.17	-3.05226	1.19066e-08	ZNF160
ENSG00000134138.19	-1.80917	1.21026e-08	MEIS2
ENSG00000275832.4	2.02422	1.21571e-08	ARHGAP23
ENSG00000113916.17	1.54369	1.21571e-08	BCL6
ENSG00000161681.15	-2.09081	1.22641e-08	SHANK1
ENSG00000184113.9	-1.31872	1.30706e-08	CLDN5
ENSG00000129946.10	1.06982	1.31221e-08	SHC2
ENSG00000163762.6	9.38396	1.33269e-08	TM4SF18
ENSG00000187068.2	-1.99126	1.33269e-08	C3orf70
ENSG00000133067.17	9.39478	1.33303e-08	LGR6
ENSG00000157306.14	5.18171	1.3478e-08	ZFHX2-AS1
ENSG00000010818.9	1.42676	1.35605e-08	HIVEP2
ENSG00000163565.18	3.32354	1.38097e-08	IFI16
ENSG00000139209.15	4.38256	1.41521e-08	SLC38A4
ENSG00000250148.1	4.40682	1.41908e-08	KRT8P31
ENSG00000122779.17	-1.86741	1.42439e-08	TRIM24
ENSG00000147676.13	2.00182	1.452e-08	MAL2
ENSG00000132334.16	2.08377	1.46318e-08	PTPRE
ENSG00000124813.20	4.58028	1.50431e-08	RUNX2
ENSG00000249590.7	9.64716	1.52385e-08	ENSG00000249590
ENSG00000173821.19	1.16524	1.58772e-08	RNF213
ENSG00000101187.15	2.73877	1.67241e-08	SLCO4A1
ENSG00000167600.13	4.84825	1.793e-08	CYP2S1
ENSG00000197106.6	2.98243	1.793e-08	SLC6A17
ENSG00000237456.3	-2.52174	1.80404e-08	ENSG00000237456
ENSG00000135424.15	1.09869	1.83158e-08	ITGA7
ENSG00000126785.12	2.88991	1.84751e-08	RHOJ
ENSG00000100599.15	2.55591	1.86649e-08	RIN3
ENSG00000170802.15	-1.66463	1.88518e-08	FOXN2
ENSG00000115665.8	-9.38227	1.91479e-08	SLC5A7
ENSG00000080503.22	1.45599	2.00809e-08	SMARCA2
ENSG00000104369.4	2.69975	2.03669e-08	JPH1
ENSG00000043143.20	2.65747	2.08033e-08	JADE2
ENSG00000006283.17	-1.8497	2.11461e-08	CACNA1G
ENSG00000164241.13	9.2921	2.21413e-08	C5orf63
ENSG00000172590.18	1.52853	2.2681e-08	MRPL52
ENSG00000068976.13	2.57874	2.31379e-08	PYGM
ENSG00000203952.9	-1.15484	2.45717e-08	CCDC160
ENSG00000268799.2	9.28787	2.53326e-08	ENSG00000268799
ENSG00000182718.16	2.62967	2.53519e-08	ANXA2
ENSG00000003249.13	-1.09134	2.56907e-08	DBNDD1
ENSG00000138867.16	-1.00737	2.58427e-08	GUCD1
ENSG00000166450.12	-1.05825	2.60314e-08	PRTG
ENSG00000170266.15	1.17936	2.62239e-08	GLB1
ENSG00000274864.1	-6.06759	2.71281e-08	ENSG00000274864
ENSG00000145623.12	3.14737	2.78833e-08	OSMR
ENSG00000130958.11	-3.79444	2.80519e-08	SLC35D2
ENSG00000106333.12	2.20398	2.81524e-08	PCOLCE
ENSG00000137496.17	-1.04442	2.90671e-08	IL18BP
ENSG00000115155.16	6.11182	2.90876e-08	OTOF
ENSG00000134871.17	1.2817	2.95663e-08	COL4A2
ENSG00000274396.1	-6.85927	2.96727e-08	ENSG00000274396
ENSG00000196091.13	-9.65938	2.97265e-08	MYBPC1
ENSG00000130711.3	1.44734	2.98641e-08	PRDM12
ENSG00000259295.6	-9.2865	3.23028e-08	CSPG4P12
ENSG00000227124.8	-9.29129	3.41853e-08	ZNF717
ENSG00000136141.14	1.28804	3.4733e-08	LRCH1
ENSG00000011105.12	1.25299	3.52384e-08	TSPAN9
ENSG00000137054.15	1.36198	3.57753e-08	POLR1E
ENSG00000160460.15	2.54569	3.79247e-08	SPTBN4
ENSG00000106785.14	2.96133	3.79311e-08	TRIM14
ENSG00000118432.12	-2.76873	3.80621e-08	CNR1
ENSG00000124302.12	1.54478	3.88188e-08	CHST8
ENSG00000149256.15	1.20069	3.97266e-08	TENM4
ENSG00000176438.12	3.22163	4.00504e-08	SYNE3
ENSG00000187695.8	-3.42791	4.01344e-08	ENSG00000187695
ENSG00000113448.18	2.36661	4.11036e-08	PDE4D
ENSG00000205221.12	4.77235	4.11751e-08	VIT
ENSG00000115107.19	2.68427	4.31408e-08	STEAP3
ENSG00000157240.3	1.17137	4.42104e-08	FZD1
ENSG00000160613.12	1.6162	4.48133e-08	PCSK7
ENSG00000167332.8	-6.8972	4.55468e-08	OR51E2
ENSG00000196581.10	-1.78358	4.84589e-08	AJAP1
ENSG00000163082.9	2.54672	4.90915e-08	SGPP2
ENSG00000112773.15	1.61938	4.93569e-08	TENT5A
ENSG00000150093.18	1.51847	5.05126e-08	ITGB1
ENSG00000271776.1	3.7676	5.07941e-08	ENSG00000271776
ENSG00000100504.16	1.32062	5.08349e-08	PYGL
ENSG00000102034.16	2.0632	5.1811e-08	ELF4
ENSG00000177992.9	4.76391	5.24932e-08	SPATA31E1
ENSG00000163083.5	-2.19118	5.31627e-08	INHBB
ENSG00000125740.13	2.17874	5.31627e-08	FOSB
ENSG00000164283.12	9.11529	5.53998e-08	ESM1
ENSG00000197635.9	5.71288	5.62343e-08	DPP4
ENSG00000182463.15	-1.35621	5.71123e-08	TSHZ2
ENSG00000278905.1	-3.49813	5.74963e-08	ENSG00000278905
ENSG00000140374.15	1.14173	5.75005e-08	ETFA
ENSG00000259706.1	1.19499	5.83122e-08	HSP90B2P
ENSG00000144583.4	1.72644	5.89053e-08	MARCH4
ENSG00000137310.11	-9.18342	5.89365e-08	TCF19
ENSG00000140839.11	-2.8105	5.95951e-08	CLEC18B
ENSG00000253554.5	-9.18394	6.04796e-08	LINC01414
ENSG00000272449.1	-2.66009	6.15606e-08	ENSG00000272449
ENSG00000185742.6	4.09085	6.31624e-08	C11orf87
ENSG00000248971.2	3.73885	6.31756e-08	KRT8P46
ENSG00000178860.8	3.42199	6.33103e-08	MSC
ENSG00000170801.9	2.84286	6.34549e-08	HTRA3
ENSG00000109472.13	1.02648	6.34875e-08	CPE
ENSG00000130054.4	-2.16087	6.59389e-08	FAM155B
ENSG00000143171.12	2.99095	6.60249e-08	RXRG
ENSG00000136002.18	-1.45205	6.62114e-08	ARHGEF4
ENSG00000140564.11	1.29761	6.6591e-08	FURIN
ENSG00000163873.9	-1.21166	6.80435e-08	GRIK3
ENSG00000141519.14	-1.37702	7.03434e-08	CCDC40
ENSG00000170340.10	1.49305	7.22792e-08	B3GNT2
ENSG00000204525.16	-9.68792	7.37184e-08	HLA-C
ENSG00000139734.17	1.49513	7.42233e-08	DIAPH3
ENSG00000173825.6	-2.21067	7.49841e-08	TIGD3
ENSG00000171533.11	-2.29255	7.69867e-08	MAP6
ENSG00000114270.17	1.22494	7.76964e-08	COL7A1
ENSG00000184811.3	4.01856	8.12818e-08	TRARG1
ENSG00000145536.15	2.76588	8.14191e-08	ADAMTS16
ENSG00000169231.13	1.15661	8.34625e-08	THBS3
ENSG00000162909.17	1.35617	8.36691e-08	CAPN2
ENSG00000174307.6	1.43093	8.42266e-08	PHLDA3
ENSG00000152503.9	-1.14732	8.47519e-08	TRIM36
ENSG00000122376.11	1.54347	8.51018e-08	SHLD2
ENSG00000136828.18	-1.39254	8.64802e-08	RALGPS1
ENSG00000119899.12	1.43111	8.83307e-08	SLC17A5
ENSG00000140807.6	-1.1432	8.83307e-08	NKD1
ENSG00000050030.13	-2.33914	8.94958e-08	NEXMIF
ENSG00000136928.6	1.98261	9.09868e-08	GABBR2
ENSG00000076554.15	-1.28851	9.15887e-08	TPD52
ENSG00000172403.10	4.64218	9.1843e-08	SYNPO2
ENSG00000157833.12	-1.57685	9.21994e-08	GAREM2
ENSG00000213700.3	9.00388	9.44917e-08	RPL17P50
ENSG00000089199.9	1.07971	9.46803e-08	CHGB
ENSG00000182175.13	-1.3967	9.46803e-08	RGMA
ENSG00000259417.2	-1.13694	9.55738e-08	CTXND1
ENSG00000120156.20	-1.38057	9.89187e-08	TEK
ENSG00000143369.14	3.00875	1.01572e-07	ECM1
ENSG00000122254.6	1.67199	1.02512e-07	HS3ST2
ENSG00000111860.13	1.22321	1.05415e-07	CEP85L
ENSG00000188779.10	-2.88313	1.05576e-07	SKOR1
ENSG00000100385.13	4.49189	1.06135e-07	IL2RB
ENSG00000116774.11	3.93501	1.06347e-07	OLFML3
ENSG00000103489.11	-1.12166	1.07626e-07	XYLT1
ENSG00000205593.11	-1.39354	1.08693e-07	DENND6B
ENSG00000035403.17	1.27821	1.09077e-07	VCL
ENSG00000182580.2	1.53991	1.13045e-07	EPHB3
ENSG00000100228.12	-1.31756	1.18628e-07	RAB36
ENSG00000179841.8	2.61192	1.23643e-07	AKAP5
ENSG00000144188.9	8.95286	1.26275e-07	TRIM43CP
ENSG00000169676.5	3.45207	1.3012e-07	DRD5
ENSG00000146006.7	-3.34416	1.31567e-07	LRRTM2
ENSG00000226702.1	-3.70702	1.34053e-07	MIR217HG
ENSG00000170549.3	-1.84679	1.34941e-07	IRX1
ENSG00000196517.11	-1.34717	1.36746e-07	SLC6A9
ENSG00000144847.12	-2.13853	1.4134e-07	IGSF11
ENSG00000232044.6	-3.09647	1.41993e-07	SILC1
ENSG00000165912.15	1.58623	1.42805e-07	PACSIN3
ENSG00000259439.2	8.91855	1.47534e-07	LINC01833
ENSG00000197977.3	1.27612	1.48822e-07	ELOVL2
ENSG00000165300.7	-1.33599	1.49024e-07	SLITRK5
ENSG00000134107.4	3.96267	1.49199e-07	BHLHE40
ENSG00000156113.22	2.50727	1.4921e-07	KCNMA1
ENSG00000183914.14	-3.23284	1.49332e-07	DNAH2
ENSG00000140481.14	4.14581	1.53292e-07	CCDC33
ENSG00000163785.12	-1.28345	1.53658e-07	RYK
ENSG00000234964.4	1.35431	1.54181e-07	FABP5P7
ENSG00000205403.12	8.90449	1.56498e-07	CFI
ENSG00000164683.16	1.16922	1.65252e-07	HEY1
ENSG00000100100.12	1.90629	1.67368e-07	PIK3IP1
ENSG00000110786.17	-2.79721	1.67472e-07	PTPN5
ENSG00000163254.4	8.92032	1.71226e-07	CRYGC
ENSG00000088305.18	-1.14266	1.7501e-07	DNMT3B
ENSG00000087302.8	1.27009	1.7679e-07	RTRAF
ENSG00000171056.7	2.20659	1.7909e-07	SOX7
ENSG00000205542.10	1.12673	1.85032e-07	TMSB4X
ENSG00000189143.9	2.44192	1.85694e-07	CLDN4
ENSG00000129009.12	2.59518	1.89554e-07	ISLR
ENSG00000204682.5	-1.19873	1.90132e-07	MIR1915HG
ENSG00000259500.1	4.5518	1.95496e-07	KRT8P24
ENSG00000187840.4	1.19778	1.96877e-07	EIF4EBP1
ENSG00000196756.11	1.53576	1.98977e-07	SNHG17
ENSG00000128285.4	-1.92395	1.98977e-07	MCHR1
ENSG00000110841.13	1.03617	1.99813e-07	PPFIBP1
ENSG00000248590.2	-1.35451	2.1514e-07	GLDCP1
ENSG00000166394.14	2.11263	2.16185e-07	CYB5R2
ENSG00000010282.14	6.74833	2.2308e-07	HHATL
ENSG00000186469.8	-1.28892	2.24735e-07	GNG2
ENSG00000157193.15	-1.11851	2.26269e-07	LRP8
ENSG00000163463.11	2.09556	2.29954e-07	KRTCAP2
ENSG00000142634.12	1.18618	2.32827e-07	EFHD2
ENSG00000213846.5	1.15509	2.34052e-07	ENSG00000213846
ENSG00000225792.1	-2.05017	2.34226e-07	ENSG00000225792
ENSG00000180229.12	-8.92285	2.40851e-07	HERC2P3
ENSG00000119715.14	1.68669	2.45138e-07	ESRRB
ENSG00000177311.11	1.16984	2.46634e-07	ZBTB38
ENSG00000115896.15	1.27428	2.51248e-07	PLCL1
ENSG00000106823.12	4.81847	2.51674e-07	ECM2
ENSG00000126838.9	3.78299	2.52452e-07	PZP
ENSG00000253308.2	-8.96821	2.53272e-07	ENSG00000253308
ENSG00000167123.18	-1.23686	2.56479e-07	CERCAM
ENSG00000158856.18	-2.71429	2.57127e-07	DMTN
ENSG00000189266.11	-1.44856	2.58439e-07	PNRC2
ENSG00000101850.12	3.07155	2.60276e-07	GPR143
ENSG00000169908.11	4.83672	2.66086e-07	TM4SF1
ENSG00000213225.7	3.78917	2.66729e-07	NOC2LP1
ENSG00000164106.7	2.08927	2.69108e-07	SCRG1
ENSG00000163879.10	-1.09002	2.75332e-07	DNALI1
ENSG00000076770.14	-1.31396	2.82452e-07	MBNL3
ENSG00000226608.3	1.36699	2.85022e-07	FTLP3
ENSG00000159200.17	1.0581	2.86386e-07	RCAN1
ENSG00000151834.15	3.75513	2.87854e-07	GABRA2
ENSG00000204161.13	3.67126	2.89557e-07	TMEM273
ENSG00000170290.3	3.12739	2.8974e-07	SLN
ENSG00000270906.1	-3.46519	2.9007e-07	MTND4P35
ENSG00000074370.17	1.79155	2.92977e-07	ATP2A3
ENSG00000162621.6	3.45953	3.00021e-07	LRRC53
ENSG00000125046.14	4.03875	3.02655e-07	SSUH2
ENSG00000164066.12	-1.13313	3.05755e-07	INTU
ENSG00000156463.17	2.78455	3.16852e-07	SH3RF2
ENSG00000081052.11	4.56601	3.18563e-07	COL4A4
ENSG00000101438.3	-6.70012	3.22965e-07	SLC32A1
ENSG00000260899.1	8.75807	3.26122e-07	ENSG00000260899
ENSG00000126243.8	-1.22827	3.26437e-07	LRFN3
ENSG00000138772.12	3.025	3.27849e-07	ANXA3
ENSG00000184160.7	2.8591	3.29676e-07	ADRA2C
ENSG00000111224.13	-1.22527	3.37643e-07	PARP11
ENSG00000169031.18	8.7508	3.38932e-07	COL4A3
ENSG00000173218.14	1.38308	3.39249e-07	VANGL1
ENSG00000215845.10	-4.67118	3.42821e-07	TSTD1
ENSG00000242715.7	5.10073	3.57778e-07	CCDC169
ENSG00000138495.6	-3.11852	3.65609e-07	COX17
ENSG00000132321.16	2.60664	3.65977e-07	IQCA1
ENSG00000106772.17	1.75677	3.70499e-07	PRUNE2
ENSG00000264644.1	4.16801	3.72383e-07	KRT18P8
ENSG00000102109.8	-2.9529	3.77691e-07	PCSK1N
ENSG00000104722.13	-1.01519	3.78234e-07	NEFM
ENSG00000181873.12	-1.2753	3.84157e-07	IBA57
ENSG00000106701.11	-1.1844	3.86717e-07	FSD1L
ENSG00000205181.5	-4.54834	3.9966e-07	LINC00654
ENSG00000215807.4	4.42274	4.0352e-07	KRT18P65
ENSG00000038274.16	-1.88713	4.11324e-07	MAT2B
ENSG00000120549.17	1.37931	4.2118e-07	KIAA1217
ENSG00000166482.11	1.87042	4.26969e-07	MFAP4
ENSG00000247516.6	8.77727	4.29046e-07	MIR4458HG
ENSG00000156265.15	8.73241	4.36214e-07	MAP3K7CL
ENSG00000082438.15	1.94219	4.39044e-07	COBLL1
ENSG00000214960.9	2.82161	4.47178e-07	CRPPA
ENSG00000167723.14	-1.99688	4.52985e-07	TRPV3
ENSG00000145358.6	3.36727	4.53881e-07	DDIT4L
ENSG00000186212.3	3.89299	4.56251e-07	SOWAHB
ENSG00000174010.9	-1.27945	4.62782e-07	KLHL15
ENSG00000171368.11	-1.50229	4.73571e-07	TPPP
ENSG00000113532.12	-1.62763	4.79995e-07	ST8SIA4
ENSG00000260293.2	2.06609	4.8102e-07	ENSG00000260293
ENSG00000248890.1	3.48728	4.85159e-07	HHIP-AS1
ENSG00000185052.11	-3.00095	5.031e-07	SLC24A3
ENSG00000156804.7	-1.66299	5.12548e-07	FBXO32
ENSG00000163710.7	3.55236	5.13062e-07	PCOLCE2
ENSG00000007516.13	-2.75577	5.255e-07	BAIAP3
ENSG00000250360.1	8.72355	5.29236e-07	ENSG00000250360
ENSG00000125968.8	-1.16319	5.6353e-07	ID1
ENSG00000073060.15	1.6171	5.64237e-07	SCARB1
ENSG00000109323.8	1.41105	5.73665e-07	MANBA
ENSG00000258828.2	4.4432	5.91211e-07	KRT8P2
ENSG00000154928.16	-1.16469	5.91639e-07	EPHB1
ENSG00000157890.17	-3.62362	5.91639e-07	MEGF11
ENSG00000187164.19	1.59365	5.98748e-07	SHTN1
ENSG00000167291.15	-1.28609	5.99205e-07	TBC1D16
ENSG00000170275.14	1.7416	6.19527e-07	CRTAP
ENSG00000206535.7	-1.39767	6.37976e-07	LNP1
ENSG00000229191.1	-1.62677	6.38797e-07	ENSG00000229191
ENSG00000138674.16	1.0023	6.40338e-07	SEC31A
ENSG00000013588.7	3.11678	6.54045e-07	GPRC5A
ENSG00000143013.12	1.10059	6.78281e-07	LMO4
ENSG00000100647.7	1.02693	6.81174e-07	SUSD6
ENSG00000118680.12	1.12006	6.82132e-07	MYL12B
ENSG00000149571.11	1.65272	6.83435e-07	KIRREL3
ENSG00000158023.9	2.83604	6.83435e-07	WDR66
ENSG00000257935.2	-8.70536	6.90446e-07	LHX5-AS1
ENSG00000185436.11	5.08899	6.95669e-07	IFNLR1
ENSG00000139173.9	2.72728	7.12965e-07	TMEM117
ENSG00000198879.11	1.60336	7.20285e-07	SFMBT2
ENSG00000114126.17	-1.00643	7.28304e-07	TFDP2
ENSG00000073712.14	1.17761	7.29498e-07	FERMT2
ENSG00000172071.11	1.07352	7.3843e-07	EIF2AK3
ENSG00000172986.12	2.14669	7.41031e-07	GXYLT2
ENSG00000163380.15	4.6905	7.63327e-07	LMOD3
ENSG00000143032.7	-8.68881	7.77046e-07	BARHL2
ENSG00000122012.13	1.1499	7.80713e-07	SV2C
ENSG00000038382.18	1.12151	7.87083e-07	TRIO
ENSG00000072952.18	1.27482	7.95192e-07	MRVI1
ENSG00000141194.6	-8.70891	7.96845e-07	OR4D1
ENSG00000101000.5	4.12398	7.99458e-07	PROCR
ENSG00000170190.15	2.99635	8.00582e-07	SLC16A5
ENSG00000158270.11	1.34809	8.10557e-07	COLEC12
ENSG00000131773.13	-2.01384	8.36232e-07	KHDRBS3
ENSG00000184226.14	1.74645	8.37707e-07	PCDH9
ENSG00000129951.18	-1.35029	8.60356e-07	PLPPR3
ENSG00000137558.7	4.0185	8.62289e-07	PI15
ENSG00000213398.7	2.20344	8.72134e-07	LCAT
ENSG00000143126.7	-1.04053	8.73228e-07	CELSR2
ENSG00000185634.11	2.33657	8.78294e-07	SHC4
ENSG00000129667.12	3.7258	9.20273e-07	RHBDF2
ENSG00000105642.15	-1.57264	9.33894e-07	KCNN1
ENSG00000243701.5	1.54656	9.37147e-07	DUBR
ENSG00000179820.15	1.16753	9.45564e-07	MYADM
ENSG00000164181.13	8.58133	9.50043e-07	ELOVL7
ENSG00000116726.4	8.54423	9.70014e-07	PRAMEF12
ENSG00000166770.10	1.51535	9.90972e-07	ZNF667-AS1
ENSG00000155265.10	1.78389	1.00453e-06	GOLGA7B
ENSG00000058262.9	1.23874	1.00643e-06	SEC61A1
ENSG00000088340.15	1.57331	1.01708e-06	FER1L4
ENSG00000063046.17	-1.60122	1.04142e-06	EIF4B
ENSG00000105650.21	3.30288	1.04569e-06	PDE4C
ENSG00000115641.18	2.27983	1.06034e-06	FHL2
ENSG00000090487.10	1.79295	1.07859e-06	SPG21
ENSG00000214533.3	5.12212	1.08403e-06	KRT18P33
ENSG00000129521.13	1.68282	1.09542e-06	EGLN3
ENSG00000151746.13	1.02915	1.09827e-06	BICD1
ENSG00000065154.11	1.05747	1.09906e-06	OAT
ENSG00000259040.5	25.6136	1.1033e-06	BLOC1S5-TXNDC5
ENSG00000164855.15	3.59389	1.10891e-06	TMEM184A
ENSG00000165973.18	-2.80532	1.11522e-06	NELL1
ENSG00000167105.7	4.18481	1.11822e-06	TMEM92
ENSG00000183150.7	-1.3238	1.1245e-06	GPR19
ENSG00000260614.1	-3.49599	1.14679e-06	ENSG00000260614
ENSG00000163684.11	-1.04043	1.15778e-06	RPP14
ENSG00000141337.12	1.41448	1.15821e-06	ARSG
ENSG00000177272.8	-4.28858	1.15863e-06	KCNA3
ENSG00000224928.2	4.0687	1.1709e-06	KRT8P30
ENSG00000257956.1	-2.18709	1.18186e-06	NOP56P3
ENSG00000182053.12	8.66093	1.20002e-06	TRIM49B
ENSG00000169282.17	2.40419	1.20002e-06	KCNAB1
ENSG00000049249.8	3.3777	1.20622e-06	TNFRSF9
ENSG00000156515.21	1.19615	1.20957e-06	HK1
ENSG00000198763.3	1.0545	1.21039e-06	MT-ND2
ENSG00000188158.14	-1.42116	1.21153e-06	NHS
ENSG00000251459.1	8.57409	1.21403e-06	ENSG00000251459
ENSG00000120332.15	8.50917	1.22262e-06	TNN
ENSG00000253405.1	-8.58995	1.23927e-06	EVX1-AS
ENSG00000138653.9	2.07061	1.24036e-06	NDST4
ENSG00000091129.19	-1.41544	1.24973e-06	NRCAM
ENSG00000166831.8	-1.17595	1.24993e-06	RBPMS2
ENSG00000078725.12	1.94346	1.25796e-06	BRINP1
ENSG00000150361.11	-4.72599	1.2661e-06	KLHL1
ENSG00000136010.13	1.70693	1.27621e-06	ALDH1L2
ENSG00000123728.9	-1.11998	1.28502e-06	RAP2C
ENSG00000115183.14	1.23411	1.32687e-06	TANC1
ENSG00000073111.13	-1.02095	1.32687e-06	MCM2
ENSG00000227227.1	8.8279	1.37891e-06	ENSG00000227227
ENSG00000058668.14	-1.96562	1.39722e-06	ATP2B4
ENSG00000152078.9	1.67357	1.40973e-06	TLCD4
ENSG00000164794.8	8.46912	1.42041e-06	KCNV1
ENSG00000244161.1	2.23838	1.42544e-06	FLNB-AS1
ENSG00000260577.2	6.30069	1.4412e-06	ENSG00000260577
ENSG00000181450.17	-1.02157	1.48185e-06	ZNF678
ENSG00000122420.9	-8.5673	1.4896e-06	PTGFR
ENSG00000270230.1	1.70742	1.49949e-06	MTND6P22
ENSG00000173452.13	-2.9225	1.50219e-06	TMEM196
ENSG00000170961.6	3.17863	1.50849e-06	HAS2
ENSG00000244038.9	1.62046	1.51249e-06	DDOST
ENSG00000134769.21	1.23927	1.52087e-06	DTNA
ENSG00000198429.9	-1.36506	1.54277e-06	ZNF69
ENSG00000162458.12	2.37301	1.57258e-06	FBLIM1
ENSG00000268592.3	-8.53705	1.57951e-06	ENSG00000268592
ENSG00000114023.15	1.38526	1.58742e-06	FAM162A
ENSG00000172575.11	2.60404	1.60842e-06	RASGRP1
ENSG00000189253.7	8.52097	1.6414e-06	TRIM64B
ENSG00000124374.8	-1.29095	1.64514e-06	PAIP2B
ENSG00000157557.11	1.23419	1.65521e-06	ETS2
ENSG00000143768.12	7.97888	1.67896e-06	LEFTY2
ENSG00000168389.17	-1.98495	1.70467e-06	MFSD2A
ENSG00000267751.5	-2.25229	1.7407e-06	ENSG00000267751
ENSG00000138030.12	-2.806	1.7682e-06	KHK
ENSG00000131979.18	2.13403	1.80057e-06	GCH1
ENSG00000197355.10	2.28534	1.82706e-06	UAP1L1
ENSG00000129538.13	8.41243	1.82775e-06	RNASE1
ENSG00000186326.3	4.44224	1.87211e-06	RGS9BP
ENSG00000141052.17	4.29363	1.8864e-06	MYOCD
ENSG00000174473.15	-2.36355	1.90852e-06	GALNTL6
ENSG00000088320.3	8.40246	1.93257e-06	REM1
ENSG00000101958.13	-4.05571	1.94033e-06	GLRA2
ENSG00000185811.17	-2.4763	1.98539e-06	IKZF1
ENSG00000228709.1	-2.76302	2.00866e-06	LINC02575
ENSG00000242419.5	-1.65844	2.02014e-06	PCDHGC4
ENSG00000198759.11	4.25959	2.0287e-06	EGFL6
ENSG00000110619.17	8.64632	2.07968e-06	CARS
ENSG00000111906.17	1.86253	2.10037e-06	HDDC2
ENSG00000065427.14	2.31321	2.1541e-06	KARS
ENSG00000182912.6	-3.15005	2.179e-06	TSPEAR-AS2
ENSG00000203875.10	-2.08813	2.1856e-06	SNHG5
ENSG00000242372.6	1.30526	2.19754e-06	EIF6
ENSG00000233610.1	4.37056	2.2068e-06	LINC00462
ENSG00000196338.12	-1.23016	2.2139e-06	NLGN3
ENSG00000251664.3	1.7401	2.22523e-06	PCDHA12
ENSG00000145428.14	-2.51849	2.24926e-06	RNF175
ENSG00000107614.21	-1.40836	2.31805e-06	TRDMT1
ENSG00000104899.7	-1.42608	2.34107e-06	AMH
ENSG00000141524.15	3.50693	2.35339e-06	TMC6
ENSG00000165194.15	-1.08928	2.37609e-06	PCDH19
ENSG00000126458.3	1.84462	2.39015e-06	RRAS
ENSG00000197614.10	8.3538	2.44309e-06	MFAP5
ENSG00000119522.16	-1.03797	2.51249e-06	DENND1A
ENSG00000131724.10	1.28342	2.56421e-06	IL13RA1
ENSG00000164111.14	1.73463	2.59147e-06	ANXA5
ENSG00000163531.15	-1.03902	2.59805e-06	NFASC
ENSG00000182447.4	8.35529	2.63614e-06	OTOL1
ENSG00000136699.19	-1.40386	2.71895e-06	SMPD4
ENSG00000169045.17	24.749	2.78504e-06	HNRNPH1
ENSG00000156150.6	8.34116	2.81406e-06	ALX3
ENSG00000283632.2	4.75813	2.84512e-06	EXOC3L2
ENSG00000140937.13	1.02086	2.87348e-06	CDH11
ENSG00000188290.10	-2.09107	2.90249e-06	HES4
ENSG00000077327.15	-2.37992	2.93664e-06	SPAG6
ENSG00000162627.16	1.9519	2.96898e-06	SNX7
ENSG00000105011.8	-1.09656	3.05001e-06	ASF1B
ENSG00000275342.4	1.17633	3.07878e-06	PRAG1
ENSG00000149925.17	1.04272	3.08211e-06	ALDOA
ENSG00000249119.1	1.39935	3.10879e-06	MTND6P4
ENSG00000196482.16	-2.82364	3.1111e-06	ESRRG
ENSG00000225614.2	2.03389	3.1885e-06	ZNF469
ENSG00000126950.7	-1.18396	3.21494e-06	TMEM35A
ENSG00000144645.13	1.96914	3.29756e-06	OSBPL10
ENSG00000145911.5	-1.3722	3.34419e-06	N4BP3
ENSG00000101294.16	1.1443	3.43061e-06	HM13
ENSG00000178038.16	2.52821	3.43061e-06	ALS2CL
ENSG00000109854.13	2.45643	3.43374e-06	HTATIP2
ENSG00000168283.13	-1.03949	3.46873e-06	BMI1
ENSG00000145692.14	8.29268	3.49825e-06	BHMT
ENSG00000197943.9	-4.63502	3.51239e-06	PLCG2
ENSG00000147256.11	-8.42856	3.53454e-06	ARHGAP36
ENSG00000126267.8	-24.4964	3.63706e-06	COX6B1
ENSG00000075275.16	-1.26544	3.69001e-06	CELSR1
ENSG00000215808.2	3.8995	3.73514e-06	LINC01139
ENSG00000120868.13	1.38001	3.76927e-06	APAF1
ENSG00000100678.18	-3.27253	3.89779e-06	SLC8A3
ENSG00000124570.17	1.92218	3.94899e-06	SERPINB6
ENSG00000107186.16	-1.04785	4.11191e-06	MPDZ
ENSG00000215883.10	-1.03612	4.13808e-06	CYB5RL
ENSG00000153930.11	2.60839	4.14245e-06	ANKFN1
ENSG00000210194.1	1.37522	4.1573e-06	MT-TE
ENSG00000237017.1	8.25714	4.16253e-06	ENSG00000237017
ENSG00000113732.8	1.11536	4.28576e-06	ATP6V0E1
ENSG00000196924.14	1.21203	4.29092e-06	FLNA
ENSG00000165475.13	1.70181	4.32518e-06	CRYL1
ENSG00000182870.12	1.89827	4.32663e-06	GALNT9
ENSG00000102780.16	1.24824	4.3777e-06	DGKH
ENSG00000187796.14	2.37159	4.3777e-06	CARD9
ENSG00000124216.3	1.32895	4.40262e-06	SNAI1
ENSG00000176542.9	-1.00518	4.4233e-06	USF3
ENSG00000183386.9	1.33933	4.44253e-06	FHL3
ENSG00000107968.9	-1.61783	4.4504e-06	MAP3K8
ENSG00000170921.15	1.19375	4.45319e-06	TANC2
ENSG00000090971.4	1.54062	4.48266e-06	NAT14
ENSG00000153956.15	-1.25212	4.5173e-06	CACNA2D1
ENSG00000153790.11	-1.72485	4.55413e-06	C7orf31
ENSG00000144488.14	3.08217	4.56177e-06	ESPNL
ENSG00000225968.7	-1.06363	4.68652e-06	ELFN1
ENSG00000250120.6	1.25561	4.71233e-06	PCDHA10
ENSG00000130477.15	1.01651	5.01178e-06	UNC13A
ENSG00000001617.11	1.09053	5.03803e-06	SEMA3F
ENSG00000172123.12	1.23197	5.05612e-06	SLFN12
ENSG00000176014.12	1.111	5.18005e-06	TUBB6
ENSG00000240122.1	1.55034	5.18214e-06	FABP5P11
ENSG00000041515.15	-1.78881	5.24318e-06	MYO16
ENSG00000122085.16	-1.10929	5.3446e-06	MTERF4
ENSG00000054690.13	1.05923	5.37426e-06	PLEKHH1
ENSG00000012048.20	-1.28805	5.42926e-06	BRCA1
ENSG00000111785.19	-1.03575	5.6451e-06	RIC8B
ENSG00000115844.10	2.21637	5.6501e-06	DLX2
ENSG00000175264.7	1.52791	5.6512e-06	CHST1
ENSG00000102265.11	1.67857	5.77626e-06	TIMP1
ENSG00000167755.14	3.4307	5.81699e-06	KLK6
ENSG00000130300.8	8.24359	6.07925e-06	PLVAP
ENSG00000165271.16	1.04634	6.10468e-06	NOL6
ENSG00000100139.13	1.17762	6.11233e-06	MICALL1
ENSG00000092850.11	-2.47962	6.11571e-06	TEKT2
ENSG00000228314.1	-8.33166	6.11603e-06	CYP4F29P
ENSG00000236044.1	1.39647	6.11782e-06	FABP5P2
ENSG00000007314.12	2.43665	6.31834e-06	SCN4A
ENSG00000027644.4	6.09476	6.47809e-06	INSRR
ENSG00000105948.13	-1.59377	6.48166e-06	TTC26
ENSG00000182050.13	2.51176	6.62841e-06	MGAT4C
ENSG00000153823.18	-1.86064	6.65547e-06	PID1
ENSG00000198133.8	2.65499	6.65823e-06	TMEM229B
ENSG00000136153.19	1.68032	6.70212e-06	LMO7
ENSG00000196090.12	-8.2487	6.85623e-06	PTPRT
ENSG00000164879.6	2.27113	6.9426e-06	CA3
ENSG00000272084.1	-2.36559	6.94479e-06	ENSG00000272084
ENSG00000149451.17	2.1033	7.02827e-06	ADAM33
ENSG00000180530.10	1.66752	7.0612e-06	NRIP1
ENSG00000149596.6	2.15171	7.08779e-06	JPH2
ENSG00000235385.1	8.13435	7.1228e-06	LINC02154
ENSG00000271824.1	-3.11332	7.15045e-06	SMIM32
ENSG00000052344.15	4.05234	7.19917e-06	PRSS8
ENSG00000171303.6	1.29553	7.30023e-06	KCNK3
ENSG00000248550.3	5.28758	7.47341e-06	OTX2-AS1
ENSG00000261189.1	4.24965	7.50509e-06	ENSG00000261189
ENSG00000102057.9	1.56368	7.58202e-06	KCND1
ENSG00000249026.2	1.13257	7.58202e-06	CTNNA1P1
ENSG00000247095.2	-5.35729	7.67448e-06	MIR210HG
ENSG00000255855.2	8.12357	7.70862e-06	KDM4F
ENSG00000255275.3	8.12138	7.74221e-06	ENSG00000255275
ENSG00000166710.17	1.4975	7.76616e-06	B2M
ENSG00000224945.1	-2.89463	7.81951e-06	ENSG00000224945
ENSG00000213066.11	-23.743	7.89496e-06	FGFR1OP
ENSG00000075290.7	-2.60084	7.99326e-06	WNT8B
ENSG00000110042.7	-2.43468	8.00072e-06	DTX4
ENSG00000173269.13	1.89916	8.11398e-06	MMRN2
ENSG00000277694.1	-7.69325	8.14609e-06	ENSG00000277694
ENSG00000196660.10	3.23132	8.18263e-06	SLC30A10
ENSG00000241945.7	-8.2309	8.23433e-06	PWP2
ENSG00000079691.17	1.3408	8.47841e-06	CARMIL1
ENSG00000167779.7	8.0982	8.48368e-06	IGFBP6
ENSG00000227019.2	5.23051	8.48854e-06	OR7E101P
ENSG00000070182.19	4.06048	8.62113e-06	SPTB
ENSG00000139154.14	-1.0445	8.6329e-06	AEBP2
ENSG00000234665.8	-2.60937	8.69944e-06	LERFS
ENSG00000281327.1	-6.13666	8.72295e-06	LINC01338
ENSG00000115687.13	-1.18514	8.77418e-06	PASK
ENSG00000284431.1	-23.6132	8.99758e-06	ENSG00000284431
ENSG00000185614.4	2.61579	9.25834e-06	INKA1
ENSG00000250131.1	6.06188	9.29081e-06	ENSG00000250131
ENSG00000076356.6	-1.08034	9.32714e-06	PLXNA2
ENSG00000166016.5	-1.57556	9.32983e-06	ABTB2
ENSG00000126803.9	2.15411	9.33e-06	HSPA2
ENSG00000162174.12	-1.13671	9.37428e-06	ASRGL1
ENSG00000123384.13	1.04366	9.41553e-06	LRP1
ENSG00000063015.19	-3.78301	9.41954e-06	SEZ6
ENSG00000152207.7	8.07373	9.52509e-06	CYSLTR2
ENSG00000132031.12	2.62726	9.64832e-06	MATN3
ENSG00000121297.6	-1.38051	9.70827e-06	TSHZ3
ENSG00000140538.16	1.09318	9.74971e-06	NTRK3
ENSG00000080573.6	-2.41956	9.94452e-06	COL5A3
ENSG00000145832.12	8.08894	1.02303e-05	SLC25A48
ENSG00000154127.9	1.70258	1.02774e-05	UBASH3B
ENSG00000115738.9	-2.5725	1.0522e-05	ID2
ENSG00000108984.13	-1.1667	1.05801e-05	MAP2K6
ENSG00000264324.1	23.4395	1.06803e-05	ENSG00000264324
ENSG00000130203.9	2.33475	1.07899e-05	APOE
ENSG00000136048.13	1.6602	1.08399e-05	DRAM1
ENSG00000169612.3	-23.4264	1.08399e-05	RAMAC
ENSG00000272573.5	-23.408	1.10393e-05	MUSTN1
ENSG00000107518.16	1.15077	1.10393e-05	ATRNL1
ENSG00000185414.19	23.3978	1.1129e-05	MRPL30
ENSG00000015133.18	-1.20652	1.13641e-05	CCDC88C
ENSG00000268861.6	23.3708	1.1436e-05	ENSG00000268861
ENSG00000156858.11	-1.3006	1.14442e-05	PRR14
ENSG00000164300.16	1.16752	1.14442e-05	SERINC5
ENSG00000175197.11	1.35164	1.15228e-05	DDIT3
ENSG00000130540.13	1.08497	1.16697e-05	SULT4A1
ENSG00000179403.11	1.09873	1.16841e-05	VWA1
ENSG00000170891.10	5.25995	1.17956e-05	CYTL1
ENSG00000130751.9	2.71491	1.18506e-05	NPAS1
ENSG00000184897.5	-1.00355	1.19895e-05	H1FX
ENSG00000114993.16	1.29474	1.23643e-05	RTKN
ENSG00000231369.1	-23.2821	1.2514e-05	ENSG00000231369
ENSG00000140995.16	-1.83481	1.26096e-05	DEF8
ENSG00000176244.6	-2.21245	1.28588e-05	ACBD7
ENSG00000129103.17	1.61086	1.29256e-05	SUMF2
ENSG00000130055.13	-1.68045	1.31374e-05	GDPD2
ENSG00000007944.14	2.15039	1.32277e-05	MYLIP
ENSG00000232396.2	-8.1204	1.34502e-05	ENSG00000232396
ENSG00000136750.11	-8.10638	1.35934e-05	GAD2
ENSG00000221995.5	-1.23993	1.35934e-05	TIAF1
ENSG00000151233.10	1.12103	1.37147e-05	GXYLT1
ENSG00000066382.16	3.4031	1.41618e-05	MPPED2
ENSG00000232368.1	1.42747	1.42322e-05	FTLP2
ENSG00000204792.2	-8.13426	1.43727e-05	LINC01291
ENSG00000214688.5	-8.09003	1.47174e-05	C10orf105
ENSG00000237187.8	-1.00292	1.47596e-05	NR2F1-AS1
ENSG00000158089.14	-3.23944	1.48202e-05	GALNT14
ENSG00000102802.9	8.02728	1.49946e-05	MEDAG
ENSG00000056972.18	2.93062	1.54463e-05	TRAF3IP2
ENSG00000165449.11	-1.41629	1.54463e-05	SLC16A9
ENSG00000157510.13	3.61621	1.55296e-05	AFAP1L1
ENSG00000264985.2	7.9715	1.55729e-05	ENSG00000264985
ENSG00000168546.10	1.3631	1.57108e-05	GFRA2
ENSG00000198467.13	1.38514	1.57424e-05	TPM2
ENSG00000159713.10	-1.1514	1.57549e-05	TPPP3
ENSG00000221946.7	-2.37049	1.60074e-05	FXYD7
ENSG00000260469.2	1.64177	1.60193e-05	INSYN1-AS1
ENSG00000116497.17	2.51512	1.64144e-05	S100PBP
ENSG00000155657.26	-1.35072	1.66064e-05	TTN
ENSG00000100077.14	-1.00693	1.6731e-05	GRK3
ENSG00000183248.11	-1.31744	1.70473e-05	PRR36
ENSG00000188643.10	1.74053	1.74507e-05	S100A16
ENSG00000110090.12	1.56223	1.75401e-05	CPT1A
ENSG00000223503.1	2.00068	1.75506e-05	ENSG00000223503
ENSG00000138760.9	1.00133	1.75992e-05	SCARB2
ENSG00000186854.10	-2.92486	1.76529e-05	TRABD2A
ENSG00000064666.14	1.05215	1.7713e-05	CNN2
ENSG00000171714.10	1.67465	1.79498e-05	ANO5
ENSG00000102119.10	1.80625	1.81374e-05	EMD
ENSG00000138190.16	-1.35321	1.81374e-05	EXOC6
ENSG00000253953.2	22.8776	1.86176e-05	PCDHGB4
ENSG00000068489.12	-1.21738	1.87176e-05	PRR11
ENSG00000112964.13	2.09918	1.88626e-05	GHR
ENSG00000249669.9	5.92417	1.88711e-05	CARMN
ENSG00000197415.11	-1.14442	1.90048e-05	VEPH1
ENSG00000004777.18	-1.02921	1.90655e-05	ARHGAP33
ENSG00000149257.13	1.42207	1.93131e-05	SERPINH1
ENSG00000274750.2	-1.72581	1.94863e-05	HIST1H3E
ENSG00000279117.1	1.36659	1.95999e-05	ENSG00000279117
ENSG00000071909.18	5.90335	1.96871e-05	MYO3B
ENSG00000196083.9	1.59734	1.97012e-05	IL1RAP
ENSG00000183801.7	3.49855	1.9826e-05	OLFML1
ENSG00000172061.8	4.31348	1.99217e-05	LRRC15
ENSG00000104154.6	1.82542	2.00032e-05	SLC30A4
ENSG00000259583.2	5.38316	2.04055e-05	ENSG00000259583
ENSG00000184787.18	-3.86809	2.05676e-05	UBE2G2
ENSG00000166145.14	2.4619	2.07043e-05	SPINT1
ENSG00000055118.14	-1.16997	2.07584e-05	KCNH2
ENSG00000166091.19	7.94824	2.08081e-05	CMTM5
ENSG00000263528.7	2.3304	2.08279e-05	IKBKE
ENSG00000236782.6	2.38303	2.08336e-05	ENSG00000236782
ENSG00000168938.5	1.63486	2.10218e-05	PPIC
ENSG00000183454.16	-2.91924	2.10627e-05	GRIN2A
ENSG00000136383.6	1.02039	2.10946e-05	ALPK3
ENSG00000173826.14	2.02727	2.12495e-05	KCNH6
ENSG00000150625.16	-2.00863	2.13334e-05	GPM6A
ENSG00000253731.2	8.49454	2.13757e-05	PCDHGA6
ENSG00000237149.5	-1.53012	2.14126e-05	ZNF503-AS2
ENSG00000147642.16	-1.21188	2.14126e-05	SYBU
ENSG00000110876.9	2.53109	2.14255e-05	SELPLG
ENSG00000166013.11	7.90347	2.14566e-05	TRIM53BP
ENSG00000236841.7	7.93447	2.15785e-05	ENSG00000236841
ENSG00000117461.14	-1.4146	2.16637e-05	PIK3R3
ENSG00000119397.16	-1.10134	2.18473e-05	CNTRL
ENSG00000229520.1	-8.04439	2.23573e-05	LINC00404
ENSG00000155011.8	1.66957	2.2582e-05	DKK2
ENSG00000279364.1	22.6556	2.29466e-05	ENSG00000279364
ENSG00000182983.14	5.04956	2.29679e-05	ZNF662
ENSG00000167460.14	1.47295	2.30528e-05	TPM4
ENSG00000248333.8	8.27989	2.30809e-05	CDK11B
ENSG00000163071.10	1.99648	2.31473e-05	SPATA18
ENSG00000264343.5	7.954	2.34865e-05	NOTCH2NLA
ENSG00000111834.12	-1.81536	2.36146e-05	RSPH4A
ENSG00000279954.1	-3.58	2.39542e-05	ENSG00000279954
ENSG00000187867.8	-1.17897	2.41315e-05	PALM3
ENSG00000282413.1	-1.01391	2.41587e-05	ENSG00000282413
ENSG00000166130.14	1.08031	2.43334e-05	IKBIP
ENSG00000112041.12	8.06636	2.45201e-05	TULP1
ENSG00000168056.15	2.09097	2.45438e-05	LTBP3
ENSG00000073008.14	1.168	2.46398e-05	PVR
ENSG00000236972.2	1.26028	2.47406e-05	FABP5P1
ENSG00000100413.16	-1.1274	2.50957e-05	POLR3H
ENSG00000171951.4	1.19948	2.52685e-05	SCG2
ENSG00000146352.12	-1.42955	2.53809e-05	CLVS2
ENSG00000178187.7	2.04925	2.54219e-05	ZNF454
ENSG00000179603.17	-2.28785	2.54802e-05	GRM8
ENSG00000258947.6	1.12647	2.55459e-05	TUBB3
ENSG00000105509.10	4.59191	2.588e-05	HAS1
ENSG00000069431.11	2.94016	2.62825e-05	ABCC9
ENSG00000169402.15	22.5014	2.65689e-05	RSPH10B2
ENSG00000121769.7	1.94079	2.66483e-05	FABP3
ENSG00000177511.5	-1.21062	2.7095e-05	ST8SIA3
ENSG00000114166.7	-1.20073	2.71922e-05	KAT2B
ENSG00000121653.11	1.07786	2.72293e-05	MAPK8IP1
ENSG00000135916.15	1.14667	2.73926e-05	ITM2C
ENSG00000167157.10	2.34705	2.80301e-05	PRRX2
ENSG00000125810.9	7.84843	2.81112e-05	CD93
ENSG00000183873.15	3.78999	2.81439e-05	SCN5A
ENSG00000258461.5	2.44481	2.81896e-05	ENSG00000258461
ENSG00000075391.16	-1.16108	2.86551e-05	RASAL2
ENSG00000243742.5	2.32427	2.89404e-05	RPLP0P2
ENSG00000143631.10	7.87283	2.90492e-05	FLG
ENSG00000188133.5	3.55403	3.03275e-05	TMEM215
ENSG00000164175.14	3.69394	3.0656e-05	SLC45A2
ENSG00000205307.11	8.53669	3.06987e-05	SAP25
ENSG00000172346.14	1.49471	3.07723e-05	CSDC2
ENSG00000144802.11	1.66668	3.07723e-05	NFKBIZ
ENSG00000243156.7	1.03723	3.14378e-05	MICAL3
ENSG00000185774.14	2.89492	3.15546e-05	KCNIP4
ENSG00000117525.13	2.61114	3.15546e-05	F3
ENSG00000187678.8	1.27969	3.17968e-05	SPRY4
[truncated: 1,611 more rows]

## Sheet: BAMS_vs_CT
Ensembl	log2FoldChange	padj	HGNC
ENSG00000162490.6	-5.97596	0	DRAXIN
ENSG00000159251.6	6.48805	0	ACTC1
ENSG00000170421.12	5.95775	0	KRT8
ENSG00000134245.17	4.72209	7.54422e-274	WNT2B
ENSG00000198959.11	8.42362	1.67483e-252	TGM2
ENSG00000254285.3	5.82043	7.31314e-233	KRT8P3
ENSG00000125378.15	6.15932	3.75226e-224	BMP4
ENSG00000184486.9	-5.09868	8.4289e-222	POU3F2
ENSG00000104722.13	-3.3135	1.9711e-221	NEFM
ENSG00000121966.6	-4.97919	2.37937e-218	CXCR4
ENSG00000141314.12	-5.95433	1.97623e-214	RHBDL3
ENSG00000168542.14	4.87563	9.6244e-207	COL3A1
ENSG00000136235.15	7.96296	7.35051e-205	GPNMB
ENSG00000118257.16	4.21753	4.25505e-204	NRP2
ENSG00000108821.13	3.35265	1.45281e-201	COL1A1
ENSG00000114739.13	-6.32154	7.12549e-200	ACVR2B
ENSG00000142871.16	3.82963	5.26188e-199	CCN1
ENSG00000143772.9	3.38948	3.01567e-191	ITPKB
ENSG00000059804.15	3.99825	2.68749e-189	SLC2A3
ENSG00000189056.13	4.6545	7.32333e-187	RELN
ENSG00000166426.7	-4.83749	3.20687e-178	CRABP1
ENSG00000154134.14	-5.92079	5.25998e-176	ROBO3
ENSG00000174721.9	-5.50238	2.14741e-174	FGFBP3
ENSG00000225783.6	-3.42988	1.67277e-172	MIAT
ENSG00000083067.22	4.7734	1.30278e-169	TRPM3
ENSG00000111432.4	-4.88936	3.55203e-169	FZD10
ENSG00000168672.3	3.47477	1.32071e-167	LRATD2
ENSG00000136238.17	-4.59377	6.3241e-166	RAC1
ENSG00000136099.13	-7.47955	1.33505e-163	PCDH8
ENSG00000096696.13	3.73835	7.41811e-162	DSP
ENSG00000149591.16	3.25949	9.94799e-160	TAGLN
ENSG00000198796.6	4.83891	1.57079e-158	ALPK2
ENSG00000171786.5	-4.62838	5.75047e-158	NHLH1
ENSG00000187122.16	-5.69948	8.6258e-158	SLIT1
ENSG00000144485.10	-6.25362	1.05011e-157	HES6
ENSG00000164692.17	3.13177	6.78675e-157	COL1A2
ENSG00000140526.17	3.37167	4.72966e-154	ABHD2
ENSG00000049540.16	-4.55111	8.87956e-150	ELN
ENSG00000173404.4	-5.42826	4.52189e-149	INSM1
ENSG00000087303.17	7.03688	2.96912e-148	NID2
ENSG00000138829.11	3.33161	4.89462e-147	FBN2
ENSG00000152661.7	3.92293	9.11157e-147	GJA1
ENSG00000183876.8	6.67267	3.75141e-145	ARSI
ENSG00000145632.14	3.47514	1.08932e-143	PLK2
ENSG00000108830.9	-3.03197	7.64527e-143	RND2
ENSG00000111783.12	-5.56814	1.92867e-139	RFX4
ENSG00000196141.13	4.44012	3.42037e-137	SPATS2L
ENSG00000187323.11	-3.71046	1.04427e-133	DCC
ENSG00000148053.15	-3.0209	2.30094e-131	NTRK2
ENSG00000165588.16	3.40622	3.70946e-131	OTX2
ENSG00000118407.14	5.43942	4.20853e-130	FILIP1
ENSG00000092068.19	3.83239	2.57024e-128	SLC7A8
ENSG00000105894.11	-3.58101	3.21515e-127	PTN
ENSG00000156687.10	4.8153	7.50543e-127	UNC5D
ENSG00000078549.14	-4.25418	6.48678e-124	ADCYAP1R1
ENSG00000104435.13	-3.33567	1.57858e-123	STMN2
ENSG00000224520.2	5.80755	2.1918e-122	KRT8P45
ENSG00000203727.3	5.39547	1.80322e-121	SAMD5
ENSG00000163531.15	-3.79888	2.94469e-121	NFASC
ENSG00000197705.9	5.04779	4.66435e-121	KLHL14
ENSG00000198211.8	-3.07128	5.42407e-120	ENSG00000198211
ENSG00000103257.8	3.40858	2.1302e-119	SLC7A5
ENSG00000171345.13	6.09586	7.17067e-118	KRT19
ENSG00000188064.9	-4.63541	8.25753e-118	WNT7B
ENSG00000110042.7	-2.44538	2.05914e-116	DTX4
ENSG00000104967.6	-3.77769	6.68329e-115	NOVA2
ENSG00000164741.14	4.51494	1.91647e-113	DLC1
ENSG00000134954.14	4.01657	2.11416e-113	ETS1
ENSG00000196361.9	-5.08689	3.85127e-113	ELAVL3
ENSG00000108947.4	-3.02926	3.97181e-113	EFNB3
ENSG00000279694.1	-5.45772	5.41494e-113	ENSG00000279694
ENSG00000187957.7	-4.83373	1.27156e-109	DNER
ENSG00000140416.19	3.06697	3.22986e-109	TPM1
ENSG00000148677.6	6.46174	1.05127e-108	ANKRD1
ENSG00000003436.15	4.96659	1.33064e-108	TFPI
ENSG00000144810.15	6.48194	1.36269e-107	COL8A1
ENSG00000149294.16	-3.0072	1.09412e-106	NCAM1
ENSG00000184697.6	3.28536	1.37629e-106	CLDN6
ENSG00000071205.11	4.02117	4.19942e-106	ARHGAP10
ENSG00000250539.1	5.58735	1.57356e-105	KRT8P33
ENSG00000090932.10	-7.25676	2.47199e-105	DLL3
ENSG00000132561.13	4.26244	1.02846e-103	MATN2
ENSG00000255330.9	-3.23158	1.08576e-103	ENSG00000255330
ENSG00000185664.14	2.94236	5.11702e-103	PMEL
ENSG00000092969.11	8.27907	1.80078e-102	TGFB2
ENSG00000251095.6	5.66174	1.84851e-102	ENSG00000251095
ENSG00000176907.4	5.06393	2.12433e-102	TCIM
ENSG00000130287.13	-4.15382	7.90537e-102	NCAN
ENSG00000172296.12	8.36637	3.3655e-101	SPTLC3
ENSG00000132205.10	5.04718	4.12704e-99	EMILIN2
ENSG00000139767.9	-4.4249	1.02206e-98	SRRM4
ENSG00000185070.10	4.17673	1.03492e-98	FLRT2
ENSG00000204381.11	6.93336	1.21237e-98	LAYN
ENSG00000197457.9	-3.53455	1.94962e-98	STMN3
ENSG00000215089.3	5.85187	1.63107e-97	KRT18P11
ENSG00000095596.11	-5.6977	1.37178e-96	CYP26A1
ENSG00000053438.8	-7.6281	2.9373e-95	NNAT
ENSG00000131711.14	-2.66458	5.63266e-95	MAP1B
ENSG00000122359.17	4.2852	7.95891e-95	ANXA11
ENSG00000166900.16	3.01402	1.9749e-94	STX3
ENSG00000156466.9	6.63233	1.06965e-93	GDF6
ENSG00000077279.18	-3.59694	2.24955e-93	DCX
ENSG00000157064.10	-3.3406	1.73401e-92	NMNAT2
ENSG00000196220.15	-3.65533	4.99908e-92	SRGAP3
ENSG00000113361.12	2.76626	5.36806e-92	CDH6
ENSG00000143126.7	-2.95199	7.55717e-92	CELSR2
ENSG00000159167.11	4.72931	1.14288e-91	STC1
ENSG00000128606.12	4.56501	7.80563e-91	LRRC17
ENSG00000164574.15	2.3642	4.81038e-89	GALNT10
ENSG00000158258.16	2.61337	1.16278e-88	CLSTN2
ENSG00000108219.14	-4.06971	1.39545e-88	TSPAN14
ENSG00000153071.14	3.73243	1.67853e-88	DAB2
ENSG00000111728.10	-4.59514	1.72281e-88	ST8SIA1
ENSG00000117016.9	-2.28278	1.46581e-87	RIMS3
ENSG00000091136.13	4.36651	6.58425e-87	LAMB1
ENSG00000084628.9	-3.3572	2.2738e-86	NKAIN1
ENSG00000072041.16	4.02273	4.10601e-86	SLC6A15
ENSG00000108231.12	3.16389	6.41696e-86	LGI1
ENSG00000082684.14	-6.08747	1.16974e-85	SEMA5B
ENSG00000187553.8	-4.29196	5.34167e-85	CYP26C1
ENSG00000170542.5	4.47222	7.40736e-85	SERPINB9
ENSG00000128609.14	-4.89828	2.975e-84	NDUFA5
ENSG00000147394.18	3.28684	8.6403e-84	ZNF185
ENSG00000113721.13	3.20534	1.17391e-83	PDGFRB
ENSG00000182968.4	-7.37247	1.46735e-83	SOX1
ENSG00000166619.12	-4.17792	7.54097e-83	BLCAP
ENSG00000181449.3	-3.3527	8.09215e-83	SOX2
ENSG00000253230.8	-6.16631	8.59801e-83	LINC00599
ENSG00000143333.6	-5.49869	2.76749e-82	RGS16
ENSG00000188643.10	4.64053	3.2312e-82	S100A16
ENSG00000163347.5	3.7111	1.52541e-81	CLDN1
ENSG00000147883.10	4.40462	1.92879e-80	CDKN2B
ENSG00000111859.16	2.25248	2.87646e-79	NEDD9
ENSG00000113209.8	3.19715	3.04886e-78	PCDHB5
ENSG00000123892.11	4.32815	3.92683e-78	RAB38
ENSG00000075043.18	-4.14049	9.52861e-78	KCNQ2
ENSG00000259045.1	7.62068	9.69572e-78	MTCO1P2
ENSG00000183283.15	-3.75224	1.5682e-77	DAZAP2
ENSG00000137142.4	-4.27041	2.28074e-77	IGFBPL1
ENSG00000094975.13	3.48122	4.23562e-77	SUCO
ENSG00000135842.16	6.81143	5.14219e-77	NIBAN1
ENSG00000101098.12	-5.4783	5.79261e-77	RIMS4
ENSG00000118523.5	2.00009	4.76394e-76	CCN2
ENSG00000143858.11	-4.07893	9.58129e-76	SYT2
ENSG00000111907.20	6.92085	1.04781e-75	TPD52L1
ENSG00000113070.7	5.21977	1.34134e-75	HBEGF
ENSG00000111057.10	5.66367	3.75726e-75	KRT18
ENSG00000135046.13	5.77937	3.9206e-75	ANXA1
ENSG00000138722.9	2.47414	4.54762e-75	MMRN1
ENSG00000148082.9	-3.14669	2.84966e-74	SHC3
ENSG00000100433.15	-2.92482	3.75641e-74	KCNK10
ENSG00000159307.18	-3.30674	5.70617e-74	SCUBE1
ENSG00000177119.15	2.52202	6.96509e-74	ANO6
ENSG00000180875.4	-5.2573	9.02998e-74	GREM2
ENSG00000177469.12	2.33756	1.85568e-73	CAVIN1
ENSG00000127870.16	4.2732	2.00176e-73	RNF6
ENSG00000162374.16	-3.89151	2.68633e-73	ELAVL4
ENSG00000130940.14	-4.93295	2.85511e-73	CASZ1
ENSG00000167191.11	-2.30227	4.18315e-73	GPRC5B
ENSG00000166165.12	-2.59875	4.58632e-73	CKB
ENSG00000205336.11	-3.72309	8.6062e-73	ADGRG1
ENSG00000177468.6	-9.37525	8.61723e-73	OLIG3
ENSG00000159212.12	4.79201	4.22407e-72	CLIC6
ENSG00000164300.16	2.98782	9.82343e-72	SERINC5
ENSG00000099194.5	-1.87531	1.52402e-71	SCD
ENSG00000119547.5	-3.00569	1.55226e-71	ONECUT2
ENSG00000113657.12	-1.85473	2.34555e-71	DPYSL3
ENSG00000144834.13	-4.24385	7.24745e-71	TAGLN3
ENSG00000153904.18	3.93745	1.55132e-70	DDAH1
ENSG00000060718.20	2.43866	2.20614e-70	COL11A1
ENSG00000155093.17	-3.99934	4.2133e-70	PTPRN2
ENSG00000082781.11	3.09623	6.01104e-70	ITGB5
ENSG00000084234.16	3.43668	1.48767e-69	APLP2
ENSG00000176857.5	3.66207	2.87219e-69	GJA1P1
ENSG00000151320.10	-2.43038	3.45761e-69	AKAP6
ENSG00000139352.3	-5.58503	3.61945e-69	ASCL1
ENSG00000198435.3	-4.62591	6.44407e-69	NRARP
ENSG00000158270.11	3.5677	1.24267e-68	COLEC12
ENSG00000221818.8	-4.63206	2.04414e-68	EBF2
ENSG00000113739.10	2.85203	2.74553e-68	STC2
ENSG00000254004.6	4.63067	2.90005e-68	ZNF260
ENSG00000165072.9	5.04988	1.55399e-67	MAMDC2
ENSG00000107796.13	4.64928	2.03283e-67	ACTA2
ENSG00000255248.7	4.00305	7.03885e-67	MIR100HG
ENSG00000124126.13	-3.49749	8.83706e-67	PREX1
ENSG00000176490.4	-5.02434	4.74511e-66	DIRAS1
ENSG00000101335.9	3.13346	5.94367e-66	MYL9
ENSG00000111799.20	3.34332	7.98515e-66	COL12A1
ENSG00000102924.11	-4.05116	1.60026e-65	CBLN1
ENSG00000074590.13	2.23672	2.04445e-65	NUAK1
ENSG00000136960.12	2.2881	2.30528e-65	ENPP2
ENSG00000173917.10	-7.65606	2.97215e-65	HOXB2
ENSG00000148798.10	-2.31395	3.82297e-65	INA
ENSG00000155366.16	2.6659	1.0973e-64	RHOC
ENSG00000162244.10	4.85572	1.64799e-64	RPL29
ENSG00000171444.17	3.1044	2.41641e-64	MCC
ENSG00000105976.14	7.59404	5.23242e-64	MET
ENSG00000143995.19	-4.53382	8.01613e-64	MEIS1
ENSG00000065308.4	2.08723	1.37621e-63	TRAM2
ENSG00000231203.1	5.76151	1.67548e-63	KRT8P10
ENSG00000071282.11	3.92172	3.29935e-63	LMCD1
ENSG00000213420.7	-2.28171	3.38097e-63	GPC2
ENSG00000163431.12	3.80109	3.61951e-63	LMOD1
ENSG00000159023.19	-1.9435	3.85758e-63	EPB41
ENSG00000167601.11	2.68077	4.99977e-63	AXL
ENSG00000104332.11	2.42061	5.44822e-63	SFRP1
ENSG00000254377.5	-3.68114	6.60829e-63	MIR124-2HG
ENSG00000103034.14	-2.44595	7.30465e-63	NDRG4
ENSG00000185745.9	-2.80128	2.73933e-62	IFIT1
ENSG00000177301.14	-5.56151	2.99211e-62	KCNA2
ENSG00000112378.11	2.61845	2.99211e-62	PERP
ENSG00000107485.15	7.24361	3.25444e-62	GATA3
ENSG00000175115.11	4.04659	3.27879e-62	PACS1
ENSG00000134107.4	4.25352	2.58822e-61	BHLHE40
ENSG00000183098.10	3.45707	6.8451e-61	GPC6
ENSG00000164082.14	-3.94361	7.25904e-61	GRM2
ENSG00000162738.5	-1.74347	9.75283e-61	VANGL2
ENSG00000261678.2	-7.19871	3.22345e-60	SCRT1
ENSG00000119900.7	3.18526	7.36152e-60	OGFRL1
ENSG00000159176.13	2.76366	7.50692e-60	CSRP1
ENSG00000106366.8	3.06237	7.87962e-60	SERPINE1
ENSG00000150551.10	2.40223	8.21802e-60	LYPD1
ENSG00000049130.14	3.79418	2.13754e-59	KITLG
ENSG00000104267.9	3.40764	3.64409e-59	CA2
ENSG00000214207.2	5.64246	5.22595e-59	KRT18P10
ENSG00000135824.12	-4.55487	5.47478e-59	RGS8
ENSG00000140807.6	-2.3983	6.13415e-59	NKD1
ENSG00000215397.3	-5.87938	6.92374e-59	SCRT2
ENSG00000167941.2	-2.61944	8.66597e-59	SOST
ENSG00000124920.13	2.87651	1.33389e-58	MYRF
ENSG00000172164.13	4.11352	2.33934e-58	SNTB1
ENSG00000163082.9	5.0481	3.08368e-58	SGPP2
ENSG00000154721.14	-2.56902	4.297e-58	JAM2
ENSG00000125898.12	-3.91689	1.41309e-57	FAM110A
ENSG00000123243.14	4.67925	3.66793e-57	ITIH5
ENSG00000102024.17	3.12403	8.47141e-57	PLS3
ENSG00000046604.12	2.33205	1.97487e-56	DSG2
ENSG00000204624.7	-6.19793	2.15614e-56	DISP3
ENSG00000140873.15	3.79438	2.57196e-56	ADAMTS18
ENSG00000174136.11	-2.37358	3.46935e-56	RGMB
ENSG00000116962.14	3.5585	5.42039e-56	NID1
ENSG00000162873.14	-3.34859	5.42039e-56	KLHDC8A
ENSG00000086696.10	9.05246	8.99925e-56	HSD17B2
ENSG00000056487.15	-3.08271	1.1075e-55	PHF21B
ENSG00000170017.12	3.84824	1.52539e-55	ALCAM
ENSG00000147852.15	2.29424	1.73003e-55	VLDLR
ENSG00000111145.7	3.42321	4.54975e-55	ELK3
ENSG00000164402.13	1.90354	5.20651e-55	SEPTIN8
ENSG00000227051.6	-1.80128	8.40767e-55	C14orf132
ENSG00000196767.6	-5.90826	9.95561e-55	POU3F4
ENSG00000008196.12	-3.11762	1.06702e-54	TFAP2B
ENSG00000068697.6	2.3393	1.53644e-54	LAPTM4A
ENSG00000115507.9	4.96887	1.56311e-54	OTX1
ENSG00000109846.7	6.26563	2.74732e-54	CRYAB
ENSG00000086062.12	2.39819	3.61553e-54	B4GALT1
ENSG00000178233.17	-4.43687	3.86788e-54	TMEM151B
ENSG00000091527.15	2.29911	6.10441e-54	CDV3
ENSG00000077092.18	3.76796	6.25925e-54	RARB
ENSG00000173376.13	-4.25243	7.09289e-54	NDNF
ENSG00000163873.9	-4.76476	1.85795e-53	GRIK3
ENSG00000180660.7	-6.11182	2.52478e-53	MAB21L1
ENSG00000137285.9	3.64276	4.86783e-53	TUBB2B
ENSG00000137573.13	2.23817	8.97935e-53	SULF1
ENSG00000198732.10	-5.26112	1.50227e-52	SMOC1
ENSG00000105409.16	-4.28589	2.0874e-52	ATP1A3
ENSG00000176855.11	5.34146	2.1608e-52	KRT18P28
ENSG00000158715.5	-2.5189	4.35546e-52	SLC45A3
ENSG00000158292.6	-2.73437	4.60443e-52	GPR153
ENSG00000100345.20	2.10148	8.80697e-52	MYH9
ENSG00000274602.4	-5.02407	9.58546e-52	PI4KAP1
ENSG00000226887.7	4.13485	1.7184e-51	ERVMER34-1
ENSG00000155980.11	-3.16402	2.18118e-51	KIF5A
ENSG00000172020.12	-2.03144	3.10425e-51	GAP43
ENSG00000162909.17	2.38712	3.84302e-51	CAPN2
ENSG00000156925.11	-3.21725	5.87971e-51	ZIC3
ENSG00000250742.2	-4.48386	1.76067e-50	LINC02381
ENSG00000126259.19	-3.81141	2.75044e-50	KIRREL2
ENSG00000152377.13	2.99185	2.90317e-50	SPOCK1
ENSG00000129521.13	3.45083	3.64556e-50	EGLN3
ENSG00000168502.17	-2.83431	4.14582e-50	MTCL1
ENSG00000144339.11	3.24348	4.52495e-50	TMEFF2
ENSG00000160963.13	2.40331	6.25946e-50	COL26A1
ENSG00000120738.7	2.3768	7.5642e-50	EGR1
ENSG00000149926.13	-3.62729	8.40135e-50	TLCD3B
ENSG00000150893.10	2.7123	1.20553e-49	FREM2
ENSG00000184349.12	2.36315	2.14873e-49	EFNA5
ENSG00000175745.11	-1.65866	2.48438e-49	NR2F1
ENSG00000109072.13	5.24985	2.81287e-49	VTN
ENSG00000107099.15	6.62921	3.9157e-49	DOCK8
ENSG00000183908.5	-3.15561	5.04277e-49	LRRC55
ENSG00000137094.14	-2.22317	5.84257e-49	DNAJB5
ENSG00000103064.13	2.96431	5.84755e-49	SLC7A6
ENSG00000100234.11	2.09831	7.1054e-49	TIMP3
ENSG00000177551.5	-4.41468	9.37042e-49	NHLH2
ENSG00000187210.12	5.0648	1.84664e-48	GCNT1
ENSG00000044524.10	-3.18243	3.26854e-48	EPHA3
ENSG00000132359.14	-3.65666	3.89557e-48	RAP1GAP2
ENSG00000156587.15	-2.71011	4.48206e-48	UBE2L6
ENSG00000164061.4	-3.51594	6.12854e-48	BSN
ENSG00000171724.2	1.91025	8.80705e-48	VAT1L
ENSG00000120437.8	-3.22456	9.09529e-48	ACAT2
ENSG00000260903.2	-3.33254	9.55702e-48	XKR7
ENSG00000122786.19	4.11097	1.10023e-47	CALD1
ENSG00000198914.3	-7.76412	1.73279e-47	POU3F3
ENSG00000123307.3	-5.82722	3.49317e-47	NEUROD4
ENSG00000106278.11	-2.53725	5.00446e-47	PTPRZ1
ENSG00000125285.5	-6.73239	5.32135e-47	SOX21
ENSG00000117592.8	1.86629	6.83924e-47	PRDX6
ENSG00000198729.4	-3.11832	7.48457e-47	PPP1R14C
ENSG00000071127.16	1.71288	9.58741e-47	WDR1
ENSG00000171368.11	-3.02769	1.052e-46	TPPP
ENSG00000169258.6	-3.45303	1.22813e-46	GPRIN1
ENSG00000082556.10	-5.76687	2.9897e-46	OPRK1
ENSG00000147041.11	4.06525	3.33663e-46	SYTL5
ENSG00000158164.6	-2.32352	3.58809e-46	TMSB15A
ENSG00000157833.12	-2.43719	5.88691e-46	GAREM2
ENSG00000147676.13	4.09395	6.42728e-46	MAL2
ENSG00000167244.18	2.74042	6.77481e-46	IGF2
ENSG00000267573.1	5.83485	6.81032e-46	KRT8P5
ENSG00000198759.11	8.136	6.89988e-46	EGFL6
ENSG00000101846.6	3.17491	1.18977e-45	STS
ENSG00000133083.14	-2.67137	2.00529e-45	DCLK1
ENSG00000162545.5	-2.96013	2.10497e-45	CAMK2N1
ENSG00000028277.21	-3.66379	2.18243e-45	POU2F2
ENSG00000091664.7	-3.73832	2.44247e-45	SLC17A6
ENSG00000126822.16	3.14859	3.05825e-45	PLEKHG3
ENSG00000172638.12	4.23962	3.36245e-45	EFEMP2
ENSG00000239830.1	-5.38013	3.41056e-45	RPS4XP22
ENSG00000116852.14	-2.94744	3.87139e-45	KIF21B
ENSG00000184588.17	-3.74494	5.80808e-45	PDE4B
ENSG00000169184.5	-2.46129	1.47967e-44	MN1
ENSG00000157227.12	2.17722	2.23913e-44	MMP14
ENSG00000001626.14	7.39981	2.46104e-44	CFTR
ENSG00000169218.13	-2.26177	3.8374e-44	RSPO1
ENSG00000072110.13	1.77054	4.58792e-44	ACTN1
ENSG00000169783.12	-3.04696	5.0638e-44	LINGO1
ENSG00000075426.11	2.34594	6.64732e-44	FOSL2
ENSG00000119283.15	-4.10111	6.97215e-44	TRIM67
ENSG00000049089.13	3.05885	9.74976e-44	COL9A2
ENSG00000116990.10	-2.40071	1.20232e-43	MYCL
ENSG00000134250.19	1.62106	1.24347e-43	NOTCH2
ENSG00000154856.12	-2.1765	1.49685e-43	APCDD1
ENSG00000183291.15	-4.72091	1.93333e-43	SELENOF
ENSG00000189171.14	2.36556	2.04014e-43	S100A13
ENSG00000245526.10	-7.9939	4.56396e-43	LINC00461
ENSG00000215333.3	5.7939	4.63091e-43	KRT18P23
ENSG00000118785.13	4.1516	7.74005e-43	SPP1
ENSG00000107554.16	2.10631	1.67863e-42	DNMBP
ENSG00000179604.9	-2.59874	1.85091e-42	CDC42EP4
ENSG00000179314.13	-2.04311	2.06577e-42	WSCD1
ENSG00000167460.14	1.90936	2.46696e-42	TPM4
ENSG00000109861.15	2.01448	2.85941e-42	CTSC
ENSG00000203879.11	-3.69277	4.50352e-42	GDI1
ENSG00000163661.3	-2.73291	6.58295e-42	PTX3
ENSG00000250221.1	5.0047	6.77481e-42	KRT8P32
ENSG00000183853.17	1.64983	7.64343e-42	KIRREL1
ENSG00000171621.13	2.14778	8.16831e-42	SPSB1
ENSG00000106003.12	-2.17028	1.07351e-41	LFNG
ENSG00000176887.6	-1.91674	1.11961e-41	SOX11
ENSG00000231991.4	1.60083	1.16716e-41	ANXA2P2
ENSG00000003989.17	4.97795	1.63661e-41	SLC7A2
ENSG00000235275.3	5.64638	1.8343e-41	KRT18P16
ENSG00000152932.7	-3.55647	2.23249e-41	RAB3C
ENSG00000175063.16	-2.29994	4.46452e-41	UBE2C
ENSG00000118971.7	-1.72045	6.12315e-41	CCND2
ENSG00000180616.8	-3.52245	6.89019e-41	SSTR2
ENSG00000140511.11	3.88314	8.44729e-41	HAPLN3
ENSG00000242841.1	5.72272	8.85893e-41	KRT8P35
ENSG00000145824.12	3.87726	1.12246e-40	CXCL14
ENSG00000135905.18	6.12524	1.20406e-40	DOCK10
ENSG00000152767.16	1.8918	1.49747e-40	FARP1
ENSG00000182168.14	-2.57211	1.62084e-40	UNC5C
ENSG00000162878.12	-2.56285	1.64575e-40	PKDCC
ENSG00000272078.1	-4.43902	1.70359e-40	ENSG00000272078
ENSG00000092964.17	-2.01958	1.88247e-40	DPYSL2
ENSG00000170775.2	3.40623	2.1382e-40	GPR37
ENSG00000213943.3	5.29432	2.28265e-40	KRT18P17
ENSG00000110427.14	-3.56458	4.51985e-40	KIAA1549L
ENSG00000107611.14	8.18841	4.53071e-40	CUBN
ENSG00000176273.14	3.65616	5.28479e-40	SLC35G1
ENSG00000231340.1	6.73037	5.34e-40	ACTG1P10
ENSG00000101670.11	-3.11044	5.71656e-40	LIPG
ENSG00000105605.7	-3.46072	6.14119e-40	CACNG7
ENSG00000137076.20	1.78109	6.47167e-40	TLN1
ENSG00000143603.18	-3.60486	6.81513e-40	KCNN3
ENSG00000179455.7	-3.55836	9.51176e-40	MKRN3
ENSG00000173706.12	1.91665	1.0146e-39	HEG1
ENSG00000175175.5	-2.86528	1.08839e-39	PPM1E
ENSG00000046889.18	-3.72348	1.18065e-39	PREX2
ENSG00000174498.13	-2.04638	1.2435e-39	IGDCC3
ENSG00000182534.13	1.81053	1.28576e-39	MXRA7
ENSG00000197702.11	2.18199	1.72622e-39	PARVA
ENSG00000136068.14	1.98398	1.92536e-39	FLNB
ENSG00000095139.13	1.6293	2.04443e-39	ARCN1
ENSG00000101144.12	1.6546	2.1042e-39	BMP7
ENSG00000114631.10	-2.69393	2.18122e-39	PODXL2
ENSG00000115414.18	1.92281	2.47139e-39	FN1
ENSG00000102935.11	-2.17134	3.18036e-39	ZNF423
ENSG00000108001.13	-3.07758	6.83907e-39	EBF3
ENSG00000113319.12	3.06691	9.45815e-39	RASGRF2
ENSG00000213771.3	6.00288	1.17106e-38	KRT8P37
ENSG00000147488.11	-6.77462	1.34995e-38	ST18
ENSG00000151388.10	2.61764	1.3874e-38	ADAMTS12
ENSG00000076706.16	2.53429	1.46126e-38	MCAM
ENSG00000164176.12	3.17802	1.70728e-38	EDIL3
ENSG00000139970.16	-2.13794	1.88859e-38	RTN1
ENSG00000005059.15	3.61301	2.15235e-38	MCUB
ENSG00000132854.18	5.10431	2.58722e-38	KANK4
ENSG00000109265.13	-1.81476	2.65386e-38	KIAA1211
ENSG00000120093.11	-6.65872	3.58727e-38	HOXB3
ENSG00000103353.15	-3.57064	3.77378e-38	UBFD1
ENSG00000116574.5	-2.32237	6.96854e-38	RHOU
ENSG00000081803.15	3.74036	7.68933e-38	CADPS2
ENSG00000105825.11	3.5848	9.72527e-38	TFPI2
ENSG00000136720.6	-2.04109	1.50684e-37	HS6ST1
ENSG00000231609.5	3.9317	1.68675e-37	ENSG00000231609
ENSG00000279649.1	3.17283	1.68998e-37	ENSG00000279649
ENSG00000197956.9	2.70689	2.02784e-37	S100A6
ENSG00000165443.11	-3.0895	2.33585e-37	PHYHIPL
ENSG00000101825.7	2.43928	2.38761e-37	MXRA5
ENSG00000197261.11	8.29423	2.68782e-37	C6orf141
ENSG00000033327.12	1.65236	2.77336e-37	GAB2
ENSG00000182197.10	1.68745	3.00835e-37	EXT1
ENSG00000159248.4	4.06271	4.74279e-37	GJD2
ENSG00000109189.12	2.18503	4.81532e-37	USP46
ENSG00000135535.15	2.94914	6.68767e-37	CD164
ENSG00000187164.19	2.66114	6.74687e-37	SHTN1
ENSG00000160097.16	-2.32476	7.60016e-37	FNDC5
ENSG00000182103.4	-3.35055	8.07309e-37	FAM181B
ENSG00000181234.9	-6.55564	9.493e-37	TMEM132C
ENSG00000138193.15	2.82214	1.41193e-36	PLCE1
ENSG00000077274.8	7.49204	1.57933e-36	CAPN6
ENSG00000177106.14	4.10801	1.74824e-36	EPS8L2
ENSG00000164684.13	-2.13624	2.23753e-36	ZNF704
ENSG00000105996.6	-8.82048	2.2813e-36	HOXA2
ENSG00000109472.13	1.47183	2.29162e-36	CPE
ENSG00000147234.10	-5.85685	2.29637e-36	FRMPD3
ENSG00000005108.15	-2.13649	2.89381e-36	THSD7A
ENSG00000151617.15	2.99363	3.05989e-36	EDNRA
ENSG00000134013.15	2.77685	3.5166e-36	LOXL2
ENSG00000213949.8	3.52655	3.96469e-36	ITGA1
ENSG00000078269.14	3.32898	5.14711e-36	SYNJ2
ENSG00000099250.17	2.78971	5.3123e-36	NRP1
ENSG00000184113.9	-5.92655	5.77855e-36	CLDN5
ENSG00000177508.11	-4.11074	7.78135e-36	IRX3
ENSG00000043355.11	-2.27199	8.13809e-36	ZIC2
ENSG00000232177.1	7.06133	9.75507e-36	MTND4P24
ENSG00000122756.14	-2.69111	1.13068e-35	CNTFR
ENSG00000115461.4	1.73849	1.28297e-35	IGFBP5
ENSG00000142798.17	2.94539	1.28862e-35	HSPG2
ENSG00000109991.8	-3.83047	1.59476e-35	P2RX3
ENSG00000119655.10	2.02003	2.38128e-35	NPC2
ENSG00000165061.14	-3.18136	4.48347e-35	ZMAT4
ENSG00000234737.1	5.27676	4.56017e-35	KRT18P15
ENSG00000181541.5	1.87138	5.27647e-35	MAB21L2
ENSG00000124942.13	2.47251	6.22201e-35	AHNAK
ENSG00000162496.8	4.52408	6.85851e-35	DHRS3
ENSG00000129422.14	-3.06592	7.94852e-35	MTUS1
ENSG00000100095.18	-4.16126	9.07519e-35	SEZ6L
ENSG00000171617.13	-2.06226	9.36948e-35	ENC1
ENSG00000163191.5	2.49287	9.55713e-35	S100A11
ENSG00000196358.10	-3.72827	9.55713e-35	NTNG2
ENSG00000124067.16	3.65268	1.20595e-34	SLC12A4
ENSG00000277639.2	4.25947	1.35153e-34	ENSG00000277639
ENSG00000146122.16	3.47271	1.38421e-34	DAAM2
ENSG00000164294.13	1.5966	1.43326e-34	GPX8
ENSG00000130558.19	-2.55075	2.40239e-34	OLFM1
ENSG00000165996.13	4.53966	3.00704e-34	HACD1
ENSG00000123104.11	6.11305	3.51852e-34	ITPR2
ENSG00000240563.1	4.54627	3.65799e-34	L1TD1
ENSG00000112972.14	-1.54206	3.88258e-34	HMGCS1
ENSG00000132872.11	-2.4902	4.89304e-34	SYT4
ENSG00000090339.8	4.94577	5.29724e-34	ICAM1
ENSG00000183145.8	-5.72493	7.12297e-34	RIPPLY3
ENSG00000166750.9	2.12559	7.50319e-34	SLFN5
ENSG00000099204.18	1.69248	8.24986e-34	ABLIM1
ENSG00000053770.11	1.65036	8.67607e-34	AP5M1
ENSG00000011201.11	4.77247	8.67607e-34	ANOS1
ENSG00000229847.8	5.24901	1.07895e-33	EMX2OS
ENSG00000164292.12	2.00501	1.13556e-33	RHOBTB3
ENSG00000100027.14	-2.77334	1.27719e-33	YPEL1
ENSG00000148400.9	-2.42709	1.35865e-33	NOTCH1
ENSG00000083444.16	2.12344	1.43726e-33	PLOD1
ENSG00000152092.15	2.93404	1.5155e-33	ASTN1
ENSG00000166598.14	1.2978	1.59354e-33	HSP90B1
ENSG00000129116.17	1.82744	3.23608e-33	PALLD
ENSG00000118898.15	3.20495	4.9013e-33	PPL
ENSG00000145681.10	3.78941	5.14266e-33	HAPLN1
ENSG00000223940.1	6.05374	5.29653e-33	KRT8P8
ENSG00000151490.13	-4.48191	5.36184e-33	PTPRO
ENSG00000175352.10	3.98067	6.93636e-33	NRIP3
ENSG00000198720.12	-2.6348	1.20178e-32	ANKRD13B
ENSG00000057294.14	2.63319	1.4837e-32	PKP2
ENSG00000090097.21	-2.27898	1.60544e-32	PCBP4
ENSG00000008300.16	-1.87557	1.86085e-32	CELSR3
ENSG00000124762.13	1.84061	1.96511e-32	CDKN1A
ENSG00000187772.7	3.54714	2.16204e-32	LIN28B
ENSG00000142611.16	-2.79973	2.47684e-32	PRDM16
ENSG00000154736.5	4.5758	2.7731e-32	ADAMTS5
ENSG00000135549.14	5.14196	2.81362e-32	PKIB
ENSG00000214960.9	4.68416	3.28023e-32	CRPPA
ENSG00000177425.10	2.45495	3.34149e-32	PAWR
ENSG00000180694.13	2.69732	3.85424e-32	TMEM64
ENSG00000149090.11	6.17207	4.50005e-32	PAMR1
ENSG00000105642.15	-4.08365	5.03204e-32	KCNN1
ENSG00000142627.12	1.75598	5.42571e-32	EPHA2
ENSG00000148842.17	1.39833	5.6434e-32	CNNM2
ENSG00000186907.7	-3.89944	6.47222e-32	RTN4RL2
ENSG00000099954.18	-1.8354	7.44588e-32	CECR2
ENSG00000157240.3	1.8669	8.09623e-32	FZD1
ENSG00000213100.2	5.42993	8.19026e-32	KRT18P68
ENSG00000143882.10	1.71857	8.82138e-32	ATP6V1C2
ENSG00000157851.16	-1.29024	9.3943e-32	DPYSL5
ENSG00000084207.15	1.3513	1.07869e-31	GSTP1
ENSG00000240668.1	5.61554	1.09386e-31	KRT8P36
ENSG00000075035.9	-2.22689	1.25536e-31	WSCD2
ENSG00000181788.3	2.1665	1.534e-31	SIAH2
ENSG00000198668.10	-3.44642	1.61095e-31	CALM1
ENSG00000150938.9	1.75821	1.74046e-31	CRIM1
ENSG00000230716.3	5.84673	1.93902e-31	KRT8P7
ENSG00000176749.8	-2.0997	1.97471e-31	CDK5R1
ENSG00000151689.12	3.0475	2.05558e-31	INPP1
ENSG00000266524.2	-2.80087	2.05558e-31	GDF10
ENSG00000179059.9	4.30031	2.17583e-31	ZFP42
ENSG00000186469.8	-1.9084	2.55566e-31	GNG2
ENSG00000128591.15	1.43508	4.02188e-31	FLNC
ENSG00000119408.16	2.87337	4.37651e-31	NEK6
ENSG00000183307.3	-2.89678	4.61587e-31	TMEM121B
ENSG00000050405.13	2.02453	4.61587e-31	LIMA1
ENSG00000078114.18	2.33317	5.67072e-31	NEBL
ENSG00000120875.8	-1.74743	6.00704e-31	DUSP4
ENSG00000261409.1	4.69644	6.47334e-31	ENSG00000261409
ENSG00000103966.10	1.92321	7.44643e-31	EHD4
ENSG00000124145.6	1.909	8.96988e-31	SDC4
ENSG00000104341.16	1.48369	9.36188e-31	LAPTM4B
ENSG00000139998.14	1.61508	9.45184e-31	RAB15
ENSG00000152128.13	-4.11461	1.02175e-30	TMEM163
ENSG00000163694.14	2.44296	1.0742e-30	RBM47
ENSG00000038274.16	-2.79971	1.1316e-30	MAT2B
ENSG00000223657.2	5.5777	1.29567e-30	KRT8P51
ENSG00000170266.15	1.96067	1.32927e-30	GLB1
ENSG00000180801.13	5.60801	1.55584e-30	ARSJ
ENSG00000068078.17	-2.9412	2.107e-30	FGFR3
ENSG00000163527.9	1.49139	2.31728e-30	STT3B
ENSG00000131094.3	-6.19422	2.35147e-30	C1QL1
ENSG00000198910.12	-1.97548	2.38639e-30	L1CAM
ENSG00000130164.13	-2.00237	2.71173e-30	LDLR
ENSG00000136160.14	-2.96868	2.73648e-30	EDNRB
ENSG00000078401.6	4.57116	4.06733e-30	EDN1
ENSG00000004777.18	-2.68565	4.34766e-30	ARHGAP33
ENSG00000168824.14	-2.23304	5.60866e-30	NSG1
ENSG00000171316.11	-1.5096	5.63755e-30	CHD7
ENSG00000135269.17	2.51519	1.05815e-29	TES
ENSG00000100167.19	-1.64207	1.11237e-29	SEPTIN3
ENSG00000100314.3	-2.52079	1.13433e-29	CABP7
ENSG00000143816.7	-2.53942	1.13433e-29	WNT9A
ENSG00000188322.4	-1.7516	1.14472e-29	SBK1
ENSG00000144749.13	-1.89868	1.51071e-29	LRIG1
ENSG00000111218.11	-5.61143	1.5546e-29	PRMT8
ENSG00000110881.11	-1.92464	1.7945e-29	ASIC1
ENSG00000066027.11	2.60616	1.79587e-29	PPP2R5A
ENSG00000103335.21	2.79672	2.16011e-29	PIEZO1
ENSG00000050438.16	-1.99695	2.19076e-29	SLC4A8
ENSG00000091129.19	-3.20837	2.46834e-29	NRCAM
ENSG00000166257.8	-2.96966	2.55789e-29	SCN3B
ENSG00000164924.17	-1.4318	2.56486e-29	YWHAZ
ENSG00000164040.16	3.74716	2.81507e-29	PGRMC2
ENSG00000213958.2	5.3684	3.52476e-29	KRT18P29
ENSG00000140945.16	2.65002	4.4636e-29	CDH13
ENSG00000184226.14	2.98043	5.36063e-29	PCDH9
ENSG00000105613.9	-2.70078	6.96342e-29	MAST1
ENSG00000164484.11	2.37733	7.02516e-29	TMEM200A
ENSG00000253846.2	2.71271	7.70928e-29	PCDHGA10
ENSG00000147202.17	3.04815	8.26839e-29	DIAPH2
ENSG00000134198.9	3.42328	8.46364e-29	TSPAN2
ENSG00000236782.6	4.00738	9.32927e-29	ENSG00000236782
ENSG00000146373.16	3.03812	1.1179e-28	RNF217
ENSG00000107438.8	2.87888	1.15122e-28	PDLIM1
ENSG00000259436.1	-5.72873	1.25189e-28	ENSG00000259436
ENSG00000139174.11	2.29459	1.37079e-28	PRICKLE1
ENSG00000229222.1	5.33549	1.4911e-28	KRT18P4
ENSG00000103460.16	-1.84223	1.52993e-28	TOX3
ENSG00000131979.18	3.78754	2.09343e-28	GCH1
ENSG00000185760.15	6.27948	2.33968e-28	KCNQ5
ENSG00000114646.9	-5.23468	2.8682e-28	CSPG5
ENSG00000019582.14	3.97906	3.43294e-28	CD74
ENSG00000150540.13	4.6447	3.48612e-28	HNMT
ENSG00000214391.3	-1.17686	3.59358e-28	TUBAP2
ENSG00000116183.10	5.17808	3.85513e-28	PAPPA2
ENSG00000090006.17	-1.89461	4.51083e-28	LTBP4
ENSG00000129038.15	3.46456	4.71425e-28	LOXL1
ENSG00000162188.5	-3.02955	4.87704e-28	GNG3
ENSG00000197872.11	-3.11285	5.29194e-28	FAM49A
ENSG00000143842.14	-1.95795	5.49505e-28	SOX13
ENSG00000180354.15	-1.67536	5.94988e-28	MTURN
ENSG00000075240.16	3.1016	6.31717e-28	GRAMD4
ENSG00000112078.13	1.597	7.00965e-28	KCTD20
ENSG00000183655.12	-1.98964	7.45173e-28	KLHL25
ENSG00000156011.16	-1.75429	8.80404e-28	PSD3
ENSG00000157404.15	-2.19194	1.02803e-27	KIT
ENSG00000155816.19	-2.34654	1.04135e-27	FMN2
ENSG00000112414.14	4.00062	1.07424e-27	ADGRG6
ENSG00000157168.18	-2.88865	1.19431e-27	NRG1
ENSG00000265972.5	-1.99186	1.31833e-27	TXNIP
ENSG00000099284.13	-1.38012	1.5526e-27	H2AFY2
ENSG00000160213.6	-2.52954	1.64456e-27	CSTB
ENSG00000009709.11	-1.90631	1.79077e-27	PAX7
ENSG00000160716.5	-3.30167	1.83159e-27	CHRNB2
ENSG00000101608.12	1.48996	1.90162e-27	MYL12A
ENSG00000152583.12	-2.96033	1.96042e-27	SPARCL1
ENSG00000122012.13	2.13925	2.13236e-27	SV2C
ENSG00000188070.9	-1.53103	2.22613e-27	C11orf95
ENSG00000205922.4	-2.42538	2.63748e-27	ONECUT3
ENSG00000090776.5	-2.06247	2.89242e-27	EFNB1
ENSG00000163359.15	2.88066	3.08903e-27	COL6A3
ENSG00000187068.2	-4.09625	3.29618e-27	C3orf70
ENSG00000117600.12	6.38884	3.41085e-27	PLPPR4
ENSG00000158286.12	4.47839	3.67676e-27	RNF207
ENSG00000124785.8	-2.92453	3.68966e-27	NRN1
ENSG00000164946.19	-4.54815	3.94762e-27	FREM1
ENSG00000109790.16	2.16563	4.26828e-27	KLHL5
ENSG00000280143.1	2.14071	5.4431e-27	ENSG00000280143
ENSG00000070961.15	1.57739	6.62934e-27	ATP2B1
ENSG00000177511.5	-3.97461	8.84355e-27	ST8SIA3
ENSG00000166147.13	2.96709	1.15551e-26	FBN1
ENSG00000150394.13	2.99268	1.22344e-26	CDH8
ENSG00000271207.1	5.72936	1.25516e-26	MTCO1P22
ENSG00000185559.13	-3.58229	1.292e-26	DLK1
ENSG00000272512.1	-3.83793	1.36465e-26	ENSG00000272512
ENSG00000167680.15	-2.20175	1.37692e-26	SEMA6B
ENSG00000140262.17	-1.87164	1.56909e-26	TCF12
ENSG00000171533.11	-1.82097	1.58283e-26	MAP6
ENSG00000125084.11	-2.53283	1.70827e-26	WNT1
ENSG00000184144.11	-5.35912	1.72975e-26	CNTN2
ENSG00000126733.20	-4.44559	1.75014e-26	DACH2
ENSG00000106546.12	4.59003	2.03904e-26	AHR
ENSG00000177459.10	11.3132	2.71526e-26	ERICH5
ENSG00000227640.2	-6.79395	3.0336e-26	SOX21-AS1
ENSG00000113448.18	3.21701	3.58761e-26	PDE4D
ENSG00000151468.10	2.9423	3.8014e-26	CCDC3
ENSG00000162614.18	3.68043	3.84133e-26	NEXN
ENSG00000166897.14	-4.02275	4.42015e-26	ELFN2
ENSG00000184985.16	-3.36406	4.86022e-26	SORCS2
ENSG00000173218.14	2.42062	5.13e-26	VANGL1
ENSG00000128045.6	1.41104	5.26215e-26	RASL11B
ENSG00000070367.15	2.51111	7.6277e-26	EXOC5
ENSG00000275342.4	1.45931	1.02776e-25	PRAG1
ENSG00000145703.15	2.01362	1.19315e-25	IQGAP2
ENSG00000111110.11	1.45106	1.19661e-25	PPM1H
ENSG00000101198.14	-2.19642	1.19661e-25	NKAIN4
ENSG00000167771.5	-2.16586	1.24648e-25	RCOR2
ENSG00000163624.5	3.22632	1.58584e-25	CDS1
ENSG00000137507.11	5.93458	1.99272e-25	LRRC32
ENSG00000151474.21	-1.39623	2.54517e-25	FRMD4A
ENSG00000080644.15	-3.43909	2.76946e-25	CHRNA3
ENSG00000089199.9	-2.86092	2.82206e-25	CHGB
ENSG00000020577.13	3.73144	3.72757e-25	SAMD4A
ENSG00000175161.13	3.52225	4.28476e-25	CADM2
ENSG00000101160.13	2.15493	5.64671e-25	CTSZ
ENSG00000100302.6	-8.25914	5.72221e-25	RASD2
ENSG00000115944.14	4.10264	6.41366e-25	COX7A2L
ENSG00000117228.9	7.86437	7.55299e-25	GBP1
ENSG00000226549.3	-2.46986	7.90389e-25	SCDP1
ENSG00000169884.13	-2.32158	8.56409e-25	WNT10B
ENSG00000106038.12	-6.43437	1.23316e-24	EVX1
ENSG00000139263.11	2.68114	1.5751e-24	LRIG3
ENSG00000174871.10	-3.04631	1.71977e-24	CNIH2
ENSG00000147010.17	2.6953	1.75674e-24	SH3KBP1
ENSG00000259417.2	-2.86456	2.15176e-24	CTXND1
ENSG00000134824.13	-1.35734	2.31075e-24	FADS2
ENSG00000078295.16	-4.56215	2.43855e-24	ADCY2
ENSG00000078053.16	-1.91081	2.64519e-24	AMPH
ENSG00000169282.17	4.08741	3.58878e-24	KCNAB1
ENSG00000162512.15	-1.18901	3.62509e-24	SDC3
ENSG00000224078.13	1.24303	3.6859e-24	SNHG14
ENSG00000116016.13	4.56492	3.71125e-24	EPAS1
ENSG00000060656.19	1.8031	3.79252e-24	PTPRU
ENSG00000101224.17	-1.87022	3.9358e-24	CDC25B
ENSG00000039560.13	1.21811	4.06299e-24	RAI14
ENSG00000015592.16	-2.52167	4.24497e-24	STMN4
ENSG00000156113.22	3.86827	4.67981e-24	KCNMA1
ENSG00000020181.17	3.64119	5.57774e-24	ADGRA2
ENSG00000105722.9	2.53346	6.15687e-24	ERF
ENSG00000172965.14	3.08624	6.21037e-24	MIR4435-2HG
ENSG00000163947.11	2.80843	6.27044e-24	ARHGEF3
ENSG00000162761.14	1.44474	6.77541e-24	LMX1A
ENSG00000136040.8	-2.75938	7.59187e-24	PLXNC1
ENSG00000163132.6	-2.12599	1.04749e-23	MSX1
ENSG00000173334.3	2.31081	1.08083e-23	TRIB1
ENSG00000168386.18	1.95355	1.18817e-23	FILIP1L
ENSG00000164853.8	-6.88595	1.25938e-23	UNCX
ENSG00000130024.14	-2.15917	1.4254e-23	PHF10
ENSG00000179456.10	-1.82353	1.45151e-23	ZBTB18
ENSG00000214012.4	6.22146	1.5011e-23	KRT18P38
ENSG00000142089.15	-1.98321	1.50742e-23	IFITM3
ENSG00000150672.16	3.43404	1.54553e-23	DLG2
ENSG00000241416.1	6.06395	1.86623e-23	KRT8P13
ENSG00000139971.15	-1.99008	2.20365e-23	ARMH4
ENSG00000052850.5	4.48731	2.40152e-23	ALX4
ENSG00000215492.6	-1.14319	2.4741e-23	HNRNPA1P7
ENSG00000215769.8	-3.7446	2.59494e-23	ARHGAP27P1-BPTFP1-KPNA2P3
ENSG00000152977.9	-1.19565	3.07899e-23	ZIC1
ENSG00000131914.10	1.25442	3.16572e-23	LIN28A
ENSG00000090530.9	4.58132	3.19535e-23	P3H2
ENSG00000205542.10	1.29453	3.28253e-23	TMSB4X
ENSG00000159433.11	-1.61698	3.45459e-23	STARD9
ENSG00000062716.12	1.83583	3.63541e-23	VMP1
ENSG00000214282.3	6.03728	3.68982e-23	KRT8P14
ENSG00000175928.5	1.20146	3.74469e-23	LRRN1
ENSG00000113083.13	3.27808	3.87803e-23	LOX
ENSG00000087302.8	1.44232	4.05954e-23	RTRAF
ENSG00000125868.15	1.30752	4.07312e-23	DSTN
ENSG00000152137.6	2.10305	4.3436e-23	HSPB8
ENSG00000166086.12	-1.26278	4.52314e-23	JAM3
ENSG00000102554.13	5.10045	5.45425e-23	KLF5
ENSG00000142549.9	-1.33668	5.76785e-23	IGLON5
ENSG00000114654.7	-8.85028	6.19649e-23	EFCC1
ENSG00000080503.22	2.18383	6.95041e-23	SMARCA2
ENSG00000135414.9	-1.30631	6.95041e-23	GDF11
ENSG00000136274.8	-2.16348	7.54949e-23	NACAD
ENSG00000167654.17	-2.26468	7.79476e-23	ATCAY
ENSG00000012817.15	1.49941	9.84493e-23	KDM5D
ENSG00000187098.14	5.50861	1.05134e-22	MITF
ENSG00000215447.7	-3.74848	1.06828e-22	ENSG00000215447
ENSG00000198208.11	-2.81441	1.15379e-22	RPS6KL1
ENSG00000157927.16	-3.16988	1.17672e-22	RADIL
ENSG00000159200.17	1.59123	1.40764e-22	RCAN1
ENSG00000150779.11	-2.73742	1.47954e-22	TIMM8B
ENSG00000103365.15	1.22487	1.49299e-22	GGA2
ENSG00000168116.13	-3.02073	1.49352e-22	KIAA1586
ENSG00000134247.9	1.45848	1.5116e-22	PTGFRN
ENSG00000180543.4	2.48443	1.71247e-22	TSPYL5
ENSG00000152518.7	1.3362	1.84119e-22	ZFP36L2
ENSG00000148516.21	-2.93727	2.14386e-22	ZEB1
ENSG00000134769.21	2.12638	2.20608e-22	DTNA
ENSG00000121236.20	3.11089	2.20892e-22	TRIM6
ENSG00000170390.15	-1.7043	2.21048e-22	DCLK2
ENSG00000170044.8	14.7166	2.23599e-22	ZPLD1
ENSG00000255815.3	6.06193	2.25629e-22	KRT8P11
ENSG00000104381.12	-1.9875	2.31202e-22	GDAP1
ENSG00000087903.12	-2.58012	2.48351e-22	RFX2
ENSG00000106689.10	-7.35367	2.76015e-22	LHX2
ENSG00000178403.3	-5.61415	2.77672e-22	NEUROG2
ENSG00000140859.15	2.08354	2.81246e-22	KIFC3
ENSG00000213058.3	-5.35931	3.42292e-22	ENSG00000213058
ENSG00000115963.13	2.51533	3.68143e-22	RND3
ENSG00000114126.17	-1.57024	3.80238e-22	TFDP2
ENSG00000143195.12	-1.34545	4.57872e-22	ILDR2
ENSG00000184156.16	-3.07436	4.83185e-22	KCNQ3
ENSG00000087245.12	1.73744	4.8735e-22	MMP2
ENSG00000114353.16	-1.19032	5.03291e-22	GNAI2
ENSG00000078081.7	4.08553	5.0707e-22	LAMP3
ENSG00000196782.12	-2.00237	5.44223e-22	MAML3
ENSG00000180139.11	10.6643	5.8869e-22	ACTA2-AS1
ENSG00000152217.16	-1.73397	6.18975e-22	SETBP1
ENSG00000135931.17	1.62913	6.33231e-22	ARMC9
ENSG00000173894.10	-1.33764	8.94843e-22	CBX2
ENSG00000146374.13	-2.06411	9.04255e-22	RSPO3
ENSG00000207955.5	-8.64968	9.18153e-22	ENSG00000207955
ENSG00000130222.10	-4.26564	9.60408e-22	GADD45G
ENSG00000204959.4	4.93123	1.00408e-21	ARHGEF34P
ENSG00000186897.4	-6.71251	1.15192e-21	C1QL4
ENSG00000103994.16	1.38726	1.20998e-21	ZNF106
ENSG00000168143.8	7.84746	1.28151e-21	FAM83B
ENSG00000149243.15	-4.49741	1.42652e-21	KLHL35
ENSG00000145526.11	3.56432	1.46039e-21	CDH18
ENSG00000101204.16	-3.6807	1.48736e-21	CHRNA4
ENSG00000117479.12	2.22696	1.53219e-21	SLC19A2
ENSG00000123191.14	1.68323	1.54665e-21	ATP7B
ENSG00000185275.6	-2.50481	1.75656e-21	CD24P4
ENSG00000055118.14	-2.81193	1.79414e-21	KCNH2
ENSG00000133069.15	-2.09019	1.80197e-21	TMCC2
ENSG00000184005.10	1.72397	2.19329e-21	ST6GALNAC3
ENSG00000250208.6	-2.17512	2.28342e-21	FZD10-AS1
ENSG00000237515.8	1.69354	2.48622e-21	SHISA9
ENSG00000113763.10	-4.43899	2.48923e-21	UNC5A
ENSG00000166111.9	-3.53828	2.58233e-21	SVOP
ENSG00000180318.3	3.19199	2.60412e-21	ALX1
ENSG00000179348.11	2.90324	3.02638e-21	GATA2
ENSG00000130508.10	1.28681	3.07238e-21	PXDN
ENSG00000135097.6	-2.10516	3.22942e-21	MSI1
ENSG00000160613.12	2.11679	3.36409e-21	PCSK7
ENSG00000198911.11	-1.76647	3.46864e-21	SREBF2
ENSG00000143248.12	1.88614	3.59006e-21	RGS5
ENSG00000127920.5	2.12375	3.8773e-21	GNG11
ENSG00000276043.4	-1.66898	4.26008e-21	UHRF1
ENSG00000145244.11	6.07992	4.36434e-21	CORIN
ENSG00000154080.13	3.39721	4.72777e-21	CHST9
ENSG00000185090.14	-2.66431	4.92966e-21	MANEAL
ENSG00000106341.10	-3.35018	4.93177e-21	PPP1R17
ENSG00000104611.11	7.70189	5.12357e-21	SH2D4A
ENSG00000211448.11	4.86177	5.24701e-21	DIO2
ENSG00000106078.17	2.30776	5.96626e-21	COBL
ENSG00000196628.15	-1.91827	6.5518e-21	TCF4
ENSG00000177108.5	-4.64525	6.58198e-21	ZDHHC22
ENSG00000103489.11	-1.47579	6.67485e-21	XYLT1
ENSG00000121089.4	-3.75346	6.90008e-21	NACA3P
ENSG00000151136.14	-2.87384	9.32307e-21	BTBD11
ENSG00000112964.13	3.76866	1.00502e-20	GHR
ENSG00000115380.19	2.56228	1.13454e-20	EFEMP1
ENSG00000182050.13	4.18445	1.31932e-20	MGAT4C
ENSG00000104635.13	1.51802	1.31932e-20	SLC39A14
ENSG00000143850.13	-1.63779	1.56952e-20	PLEKHA6
ENSG00000156218.12	5.10667	1.70179e-20	ADAMTSL3
ENSG00000198046.11	2.54765	1.76058e-20	ZNF667
ENSG00000198722.14	-1.48976	1.824e-20	UNC13B
ENSG00000046653.14	-1.94098	1.9356e-20	GPM6B
ENSG00000052126.14	-1.25963	2.40593e-20	PLEKHA5
ENSG00000079459.12	-2.37255	2.52706e-20	FDFT1
ENSG00000250363.1	5.48849	2.60473e-20	KRT18P21
ENSG00000152402.10	2.70428	2.82387e-20	GUCY1A2
ENSG00000138119.16	3.53217	3.01436e-20	MYOF
ENSG00000162998.4	-1.91258	3.69039e-20	FRZB
ENSG00000064300.8	-2.02065	3.96978e-20	NGFR
ENSG00000138696.10	-3.29153	3.99612e-20	BMPR1B
ENSG00000257918.1	-5.8793	4.33462e-20	ENSG00000257918
ENSG00000166963.12	-1.1389	4.55954e-20	MAP1A
ENSG00000104290.10	-1.64396	5.31269e-20	FZD3
ENSG00000145358.6	4.8897	5.66282e-20	DDIT4L
ENSG00000163449.10	-1.45069	6.66716e-20	TMEM169
ENSG00000250504.2	5.30207	6.67606e-20	KRT18P51
ENSG00000142173.14	-1.80615	7.45451e-20	COL6A2
ENSG00000130751.9	4.56441	7.50532e-20	NPAS1
ENSG00000183960.8	-3.76819	7.73132e-20	KCNH8
ENSG00000072803.17	1.77418	8.6231e-20	FBXW11
ENSG00000197712.11	2.12912	8.93484e-20	FAM114A1
ENSG00000136527.17	-1.70296	8.96968e-20	TRA2B
ENSG00000128510.10	4.0017	9.3553e-20	CPA4
ENSG00000019549.9	2.47631	9.72764e-20	SNAI2
ENSG00000134853.11	2.47875	1.10852e-19	PDGFRA
ENSG00000129250.11	1.35662	1.17492e-19	KIF1C
ENSG00000198815.8	2.56882	1.20942e-19	FOXJ3
ENSG00000139910.19	-1.61084	1.25713e-19	NOVA1
ENSG00000139800.8	-1.54112	1.33099e-19	ZIC5
ENSG00000158769.17	1.62636	1.41001e-19	F11R
ENSG00000035403.17	1.78067	1.56332e-19	VCL
ENSG00000141429.13	1.63579	1.57575e-19	GALNT1
ENSG00000172318.5	2.79237	1.61725e-19	B3GALT1
ENSG00000116679.15	1.07058	1.63444e-19	IVNS1ABP
ENSG00000182871.14	1.63646	2.01409e-19	COL18A1
ENSG00000136156.12	1.113	2.09124e-19	ITM2B
ENSG00000133169.5	-1.46517	2.27171e-19	BEX1
ENSG00000197329.11	-1.46871	2.5613e-19	PELI1
ENSG00000139734.17	2.2123	2.64234e-19	DIAPH3
ENSG00000099864.17	-1.49061	2.93456e-19	PALM
ENSG00000156463.17	4.03257	2.98634e-19	SH3RF2
ENSG00000170370.11	5.68747	3.03632e-19	EMX2
ENSG00000143869.6	-1.10324	3.13681e-19	GDF7
ENSG00000146197.8	1.1188	3.38107e-19	SCUBE3
ENSG00000198598.6	-2.93922	3.46753e-19	MMP17
ENSG00000167614.13	-4.86556	3.74125e-19	TTYH1
ENSG00000151640.12	-2.3932	3.91348e-19	DPYSL4
ENSG00000187942.11	2.03713	4.24306e-19	LDLRAD2
ENSG00000167889.12	-3.49712	4.26512e-19	MGAT5B
ENSG00000198795.10	-1.11675	4.61101e-19	ZNF521
ENSG00000072415.8	1.42099	4.61539e-19	MPP5
ENSG00000131943.17	2.36176	4.65747e-19	C19orf12
ENSG00000128655.17	3.37247	4.96371e-19	PDE11A
ENSG00000112139.14	-1.45177	4.96574e-19	MDGA1
ENSG00000253661.1	2.2944	5.08226e-19	ZFHX4-AS1
ENSG00000134595.8	-2.26559	5.86509e-19	SOX3
ENSG00000112297.14	4.12778	6.02354e-19	CRYBG1
ENSG00000218014.1	5.59095	6.03502e-19	KRT19P1
ENSG00000123700.4	3.25023	6.03502e-19	KCNJ2
ENSG00000137463.4	5.8098	6.26347e-19	MGARP
ENSG00000065361.14	2.94055	6.50487e-19	ERBB3
ENSG00000130477.15	-2.66899	6.6368e-19	UNC13A
ENSG00000271602.1	5.72543	7.36839e-19	KRT8P49
ENSG00000109911.18	1.73771	7.51512e-19	ELP4
ENSG00000131149.18	-1.15773	7.81536e-19	GSE1
ENSG00000141431.10	-1.60981	8.02468e-19	ASXL3
ENSG00000102003.10	-2.54468	8.16331e-19	SYP
ENSG00000177311.11	1.6354	9.44625e-19	ZBTB38
ENSG00000105649.9	-2.81436	9.45469e-19	RAB3A
ENSG00000166402.8	1.31749	1.01665e-18	TUB
ENSG00000155363.18	2.4089	1.15338e-18	MOV10
ENSG00000139737.21	-1.71646	1.15527e-18	SLAIN1
ENSG00000109323.8	2.09442	1.17623e-18	MANBA
ENSG00000172572.6	2.39869	1.26911e-18	PDE3A
ENSG00000118733.16	2.93651	1.35692e-18	OLFM3
ENSG00000107819.13	2.79073	1.37017e-18	SFXN3
ENSG00000126950.7	-2.38295	1.5914e-18	TMEM35A
ENSG00000163399.15	1.4977	1.65642e-18	ATP1A1
ENSG00000134755.14	1.8977	1.75966e-18	DSC2
ENSG00000109956.12	-1.65932	1.84562e-18	B3GAT1
ENSG00000082512.14	2.0186	1.94997e-18	TRAF5
ENSG00000168505.6	-4.56738	2.13297e-18	GBX2
ENSG00000186868.15	-2.35908	2.56003e-18	MAPT
ENSG00000176971.3	3.88243	2.74181e-18	FIBIN
ENSG00000106772.17	2.71318	2.88143e-18	PRUNE2
ENSG00000137460.8	2.61607	2.91681e-18	FHDC1
ENSG00000119514.6	2.21943	3.14203e-18	GALNT12
ENSG00000164756.12	9.56317	3.19981e-18	SLC30A8
ENSG00000239521.7	-1.63133	3.33802e-18	CASTOR3
ENSG00000134548.9	3.8874	3.33802e-18	SPX
ENSG00000176399.3	3.1921	3.41238e-18	DMRTA1
ENSG00000224791.1	5.81482	3.5886e-18	KRT18P39
ENSG00000177614.10	-2.58656	3.5886e-18	PGBD5
ENSG00000140332.15	-1.76851	3.60513e-18	TLE3
ENSG00000185739.13	-5.81653	3.69771e-18	SRL
ENSG00000106483.11	4.77896	3.71027e-18	SFRP4
ENSG00000125848.9	1.41527	3.98975e-18	FLRT3
ENSG00000250148.1	5.89614	4.09243e-18	KRT8P31
ENSG00000154319.14	-1.54756	4.09932e-18	FAM167A
ENSG00000133874.1	-2.24998	4.28539e-18	RNF122
ENSG00000104833.11	-1.25259	4.4528e-18	TUBB4A
ENSG00000134363.11	2.90168	4.97353e-18	FST
ENSG00000124772.11	3.37265	5.19317e-18	CPNE5
ENSG00000048545.13	3.02516	5.5364e-18	GUCA1A
ENSG00000101542.9	3.29707	5.54728e-18	CDH20
ENSG00000228930.1	-8.06246	5.78354e-18	MTCO1P3
ENSG00000009413.15	1.71657	5.93306e-18	REV3L
ENSG00000146476.10	1.75277	6.46179e-18	ARMT1
ENSG00000260731.1	5.54789	6.59287e-18	KRT8P22
ENSG00000115266.11	-3.82121	6.69637e-18	APC2
ENSG00000109686.17	2.5908	7.04789e-18	SH3D19
ENSG00000185518.11	6.76138	7.2906e-18	SV2B
ENSG00000113916.17	2.16776	7.73238e-18	BCL6
ENSG00000055813.5	3.2339	8.40899e-18	CCDC85A
ENSG00000130635.15	1.44263	9.35144e-18	COL5A1
ENSG00000152078.9	3.00911	9.72871e-18	TLCD4
ENSG00000196159.11	-1.41715	1.00147e-17	FAT4
ENSG00000147509.13	-3.222	1.048e-17	RGS20
ENSG00000117971.11	-4.89361	1.11198e-17	CHRNB4
ENSG00000108389.9	-1.30059	1.1833e-17	MTMR4
ENSG00000187498.14	2.91726	1.21362e-17	COL4A1
ENSG00000100439.10	1.40162	1.23189e-17	ABHD4
ENSG00000183496.5	-1.85719	1.39782e-17	MEX3B
ENSG00000085063.14	1.04595	1.39994e-17	CD59
ENSG00000167874.6	3.04604	1.39994e-17	TMEM88
ENSG00000160293.16	-1.20138	1.47442e-17	VAV2
ENSG00000129657.14	1.2042	1.59691e-17	SEC14L1
ENSG00000122861.15	2.27747	1.80742e-17	PLAU
ENSG00000151692.14	-1.44522	1.87379e-17	RNF144A
ENSG00000254088.1	3.89575	1.98814e-17	SLC2A3P4
ENSG00000254087.7	3.13726	2.112e-17	LYN
ENSG00000164051.13	1.72771	2.19065e-17	CCDC51
ENSG00000105810.9	1.76765	2.42349e-17	CDK6
ENSG00000128342.4	3.64299	2.8068e-17	LIF
ENSG00000071242.11	-1.49991	2.85638e-17	RPS6KA2
ENSG00000169862.18	-1.57713	2.86091e-17	CTNND2
ENSG00000112149.9	-2.72757	2.89697e-17	CD83
ENSG00000165821.11	-1.24372	2.92223e-17	SALL2
ENSG00000151090.17	4.42471	3.17825e-17	THRB
ENSG00000125246.15	-1.72589	3.22037e-17	CLYBL
ENSG00000124194.16	-4.64929	3.2738e-17	GDAP1L1
ENSG00000076356.6	-1.94195	3.37441e-17	PLXNA2
ENSG00000149218.4	2.22921	3.38381e-17	ENDOD1
ENSG00000129993.14	-3.49363	3.46044e-17	CBFA2T3
ENSG00000164111.14	2.34113	3.55207e-17	ANXA5
ENSG00000176720.5	1.75388	3.63168e-17	BOK
ENSG00000172238.4	-12.7883	3.78531e-17	ATOH1
ENSG00000204347.3	-3.20931	3.82596e-17	BTBD17
ENSG00000229251.3	-1.20697	3.86824e-17	HNRNPA1P8
ENSG00000177133.10	-4.06683	3.96736e-17	PRDM16-DT
ENSG00000278996.1	-5.54782	4.0539e-17	ENSG00000278996
ENSG00000280441.2	-5.54782	4.0539e-17	ENSG00000280441
ENSG00000175497.16	1.72268	4.34294e-17	DPP10
ENSG00000140548.9	-1.68159	4.48596e-17	ZNF710
ENSG00000254759.1	-1.25544	4.9535e-17	NAP1L1P1
ENSG00000120162.9	1.36504	5.06792e-17	MOB3B
ENSG00000106153.12	-12.8082	5.29504e-17	CHCHD2
ENSG00000182568.16	-1.40138	5.3613e-17	SATB1
ENSG00000203867.7	2.554	5.41487e-17	RBM20
ENSG00000279692.1	-3.06672	5.56663e-17	ENSG00000279692
ENSG00000108691.9	4.78469	6.49535e-17	CCL2
ENSG00000164023.14	3.46292	6.84965e-17	SGMS2
ENSG00000134602.15	1.56703	6.91194e-17	STK26
ENSG00000075213.10	2.39205	6.91428e-17	SEMA3A
ENSG00000137822.12	-1.68904	8.01046e-17	TUBGCP4
ENSG00000123119.11	2.7348	8.24083e-17	NECAB1
ENSG00000222041.10	2.65954	8.38609e-17	CYTOR
ENSG00000162552.14	2.08845	8.58622e-17	WNT4
ENSG00000171450.5	-3.28084	9.20039e-17	CDK5R2
ENSG00000178726.6	4.73009	9.55522e-17	THBD
ENSG00000101349.16	-4.37867	1.05883e-16	PAK5
ENSG00000149557.12	-2.57365	1.09223e-16	FEZ1
ENSG00000171992.12	1.9235	1.10403e-16	SYNPO
ENSG00000100077.14	-1.68425	1.16841e-16	GRK3
ENSG00000005884.17	2.36142	1.34189e-16	ITGA3
ENSG00000154917.10	-1.134	1.34618e-16	RAB6B
ENSG00000136868.10	1.40104	1.35996e-16	SLC31A1
ENSG00000151615.3	-4.27302	1.36042e-16	POU4F2
ENSG00000128283.6	1.98838	1.64805e-16	CDC42EP1
ENSG00000206384.10	7.09113	1.7392e-16	COL6A6
ENSG00000073712.14	1.70761	1.74635e-16	FERMT2
ENSG00000266074.8	-1.68915	2.04451e-16	BAHCC1
ENSG00000120094.6	-12.524	2.06418e-16	HOXB1
ENSG00000196123.12	-1.27992	2.16448e-16	KIAA0895L
ENSG00000093167.17	1.53579	2.16476e-16	LRRFIP2
ENSG00000110721.11	1.37489	2.16647e-16	CHKA
ENSG00000175130.6	-1.39131	2.25785e-16	MARCKSL1
ENSG00000065526.10	-1.19419	2.38586e-16	SPEN
ENSG00000107738.19	5.17472	2.44262e-16	VSIR
ENSG00000185774.14	4.52961	2.5847e-16	KCNIP4
ENSG00000248568.1	6.13564	2.79193e-16	KRT8P48
ENSG00000138772.12	4.12561	2.86822e-16	ANXA3
ENSG00000130202.9	1.24305	3.03182e-16	NECTIN2
ENSG00000153250.19	2.01892	3.26358e-16	RBMS1
ENSG00000133056.13	-2.41142	3.28545e-16	PIK3C2B
ENSG00000166340.15	1.48449	3.53428e-16	TPP1
ENSG00000144191.11	-4.53691	3.5527e-16	CNGA3
ENSG00000104112.8	-3.26232	3.83143e-16	SCG3
ENSG00000135919.12	1.84951	3.87279e-16	SERPINE2
ENSG00000101115.12	1.18899	3.87279e-16	SALL4
ENSG00000092847.11	-1.25359	4.00918e-16	AGO1
ENSG00000133124.11	3.23488	4.09737e-16	IRS4
ENSG00000127314.17	1.42984	4.16959e-16	RAP1B
ENSG00000135144.7	-3.6208	4.3007e-16	DTX1
ENSG00000162415.6	-1.89024	4.32698e-16	ZSWIM5
ENSG00000177679.15	-2.52642	4.60654e-16	SRRM3
ENSG00000135454.13	-2.23174	5.36562e-16	B4GALNT1
ENSG00000176842.14	-4.72914	5.54938e-16	IRX5
ENSG00000180440.3	-4.7131	5.65779e-16	SERTM1
ENSG00000154188.9	2.52565	6.22035e-16	ANGPT1
ENSG00000249064.1	5.76518	6.27381e-16	KRT18P25
ENSG00000166411.13	4.52725	6.75825e-16	IDH3A
ENSG00000057704.12	1.61094	7.27721e-16	TMCC3
ENSG00000170962.12	4.00408	7.86823e-16	PDGFD
ENSG00000167555.13	2.60404	7.86823e-16	ZNF528
ENSG00000176049.15	-1.64871	8.05723e-16	JAKMIP2
ENSG00000184731.5	4.01315	8.06977e-16	FAM110C
ENSG00000101220.17	-1.84395	8.52574e-16	C20orf27
ENSG00000050327.14	5.04016	9.75623e-16	ARHGEF5
ENSG00000105971.14	3.68495	1.07894e-15	CAV2
ENSG00000129595.12	-2.20531	1.08867e-15	EPB41L4A
ENSG00000116954.7	1.67927	1.15822e-15	RRAGC
ENSG00000164543.5	2.01985	1.17357e-15	STK17A
ENSG00000105419.17	-1.77544	1.31045e-15	MEIS3
ENSG00000213694.3	1.81821	1.45568e-15	S1PR3
ENSG00000103056.11	-2.14266	1.55755e-15	SMPD3
ENSG00000130203.9	3.50369	1.55755e-15	APOE
ENSG00000066044.14	1.38629	1.65529e-15	ELAVL1
ENSG00000185352.8	-4.53723	1.69174e-15	HS6ST3
ENSG00000203668.2	1.49554	1.90628e-15	CHML
ENSG00000114374.12	1.62137	2.06852e-15	USP9Y
ENSG00000164076.16	-3.01278	2.14461e-15	CAMKV
ENSG00000164199.16	-1.80037	2.20362e-15	ADGRV1
ENSG00000177380.13	-2.54793	2.28502e-15	PPFIA3
ENSG00000161940.10	-5.01558	2.37895e-15	BCL6B
ENSG00000228666.1	5.72005	2.51626e-15	KRT18P1
ENSG00000198756.10	1.23789	2.7242e-15	COLGALT2
ENSG00000135926.14	2.47412	2.84738e-15	TMBIM1
ENSG00000161642.17	-1.48193	2.86226e-15	ZNF385A
ENSG00000088305.18	-1.97692	2.88419e-15	DNMT3B
ENSG00000147257.13	1.07034	2.89017e-15	GPC3
ENSG00000167107.12	-2.23912	3.01907e-15	ACSF2
ENSG00000054983.16	1.58403	3.16912e-15	GALC
ENSG00000168003.16	2.38239	3.2924e-15	SLC3A2
ENSG00000197381.15	1.35038	3.39025e-15	ADARB1
ENSG00000166130.14	1.46392	3.56581e-15	IKBIP
ENSG00000183248.11	-2.08986	4.10277e-15	PRR36
ENSG00000138760.9	1.24282	4.11178e-15	SCARB2
ENSG00000224697.1	-3.4963	4.11178e-15	NEFMP1
ENSG00000104324.15	2.91198	4.90408e-15	CPQ
ENSG00000115504.14	1.26103	5.2515e-15	EHBP1
ENSG00000146216.11	-3.12533	5.65324e-15	TTBK1
ENSG00000144655.14	1.88058	5.87311e-15	CSRNP1
ENSG00000102195.9	-5.00757	5.87989e-15	GPR50
ENSG00000171365.15	1.73574	5.9503e-15	CLCN5
ENSG00000138083.4	5.75225	6.25027e-15	SIX3
ENSG00000137942.16	-2.32499	6.27363e-15	FNBP1L
ENSG00000167123.18	-1.8403	6.36202e-15	CERCAM
ENSG00000050767.15	4.24123	6.36722e-15	COL23A1
ENSG00000170290.3	4.19548	6.40502e-15	SLN
ENSG00000099139.13	2.56226	6.44274e-15	PCSK5
ENSG00000217889.3	5.08267	7.46249e-15	KRT18P48
ENSG00000165379.13	3.18344	7.86025e-15	LRFN5
ENSG00000064655.18	-2.22375	8.20215e-15	EYA2
ENSG00000132938.19	-3.08178	8.21678e-15	MTUS2
ENSG00000170275.14	2.63395	8.23436e-15	CRTAP
ENSG00000120708.16	3.2215	9.33935e-15	TGFBI
ENSG00000170561.12	-2.39752	9.48664e-15	IRX2
ENSG00000149596.6	2.2936	1.06839e-14	JPH2
ENSG00000124098.9	1.23182	1.11295e-14	FAM210B
ENSG00000005020.12	-2.80328	1.30017e-14	SKAP2
ENSG00000186487.17	-4.23728	1.36428e-14	MYT1L
ENSG00000115084.13	1.61021	1.39855e-14	SLC35F5
ENSG00000178700.7	3.5398	1.40755e-14	DHFR2
ENSG00000100503.23	-1.32528	1.41569e-14	NIN
ENSG00000128595.16	1.34083	1.44352e-14	CALU
ENSG00000105974.11	2.15815	1.66216e-14	CAV1
ENSG00000235890.2	-3.25857	1.71447e-14	TSPEAR-AS1
ENSG00000111913.17	-3.21756	1.80475e-14	RIPOR2
ENSG00000106266.10	1.30382	1.83314e-14	SNX8
ENSG00000162105.17	-2.96876	1.86827e-14	SHANK2
ENSG00000198898.13	1.41279	1.88304e-14	CAPZA2
ENSG00000138131.3	3.99422	1.91039e-14	LOXL4
ENSG00000106771.12	1.10538	2.08859e-14	TMEM245
ENSG00000007171.16	11.7961	2.09763e-14	NOS2
ENSG00000088298.12	1.60421	2.32933e-14	EDEM2
ENSG00000267034.1	2.82115	2.36359e-14	ENSG00000267034
ENSG00000168671.9	4.60889	2.38425e-14	UGT3A2
ENSG00000130600.17	2.96559	2.41755e-14	H19
ENSG00000280237.3	-1.83365	2.43651e-14	ENSG00000280237
ENSG00000079215.13	-1.39951	2.66841e-14	SLC1A3
ENSG00000144635.8	-1.24001	2.69908e-14	DYNC1LI1
ENSG00000105251.10	-5.7488	2.84852e-14	SHD
ENSG00000082438.15	2.12835	2.89576e-14	COBLL1
ENSG00000073350.13	4.91841	2.94628e-14	LLGL2
ENSG00000122641.10	5.09616	2.96042e-14	INHBA
ENSG00000124374.8	-1.73096	2.99024e-14	PAIP2B
ENSG00000204963.5	3.56039	3.07437e-14	PCDHA7
ENSG00000184254.16	11.6907	3.56101e-14	ALDH1A3
ENSG00000157193.15	-1.75614	3.66402e-14	LRP8
ENSG00000136436.14	1.23304	3.66402e-14	CALCOCO2
ENSG00000189067.12	1.18102	3.665e-14	LITAF
ENSG00000156675.15	1.00888	3.67722e-14	RAB11FIP1
ENSG00000183779.6	-1.7432	3.73521e-14	ZNF703
ENSG00000088888.17	1.45871	3.75487e-14	MAVS
ENSG00000145242.13	-4.54396	3.77837e-14	EPHA5
ENSG00000177868.11	3.21258	3.95991e-14	SVBP
ENSG00000259291.2	-2.13308	4.00946e-14	ZNF710-AS1
ENSG00000244515.1	4.58672	4.0718e-14	KRT18P34
ENSG00000075223.13	1.46717	4.22236e-14	SEMA3C
ENSG00000125744.11	-2.15897	4.32074e-14	RTN2
ENSG00000188112.8	8.52462	4.36594e-14	C6orf132
ENSG00000091656.15	1.45604	4.60657e-14	ZFHX4
ENSG00000153253.16	-2.89626	4.79415e-14	SCN3A
ENSG00000135596.17	-1.49266	4.85224e-14	MICAL1
ENSG00000067191.15	-1.77111	5.00802e-14	CACNB1
ENSG00000184678.10	-1.89196	5.04004e-14	HIST2H2BE
ENSG00000125355.15	-1.84283	5.06508e-14	TMEM255A
ENSG00000185736.15	-3.03146	5.17977e-14	ADARB2
ENSG00000163273.3	-8.37006	5.36351e-14	NPPC
ENSG00000246763.6	-4.10849	5.41549e-14	RGMB-AS1
ENSG00000108950.11	4.82223	5.49254e-14	FAM20A
ENSG00000165092.12	7.58403	5.67285e-14	ALDH1A1
ENSG00000172590.18	1.87919	5.79066e-14	MRPL52
ENSG00000109452.12	3.28799	5.87323e-14	INPP4B
ENSG00000196517.11	-2.24189	5.96341e-14	SLC6A9
ENSG00000274211.4	11.5832	6.30521e-14	SOCS7
ENSG00000104723.20	1.31795	6.68491e-14	TUSC3
ENSG00000107165.12	11.5957	6.84734e-14	TYRP1
ENSG00000124783.12	-1.42796	7.34361e-14	SSR1
ENSG00000135439.11	-3.43821	7.7429e-14	AGAP2
ENSG00000167281.18	-4.26469	8.09652e-14	RBFOX3
ENSG00000185668.7	-4.84541	8.19738e-14	POU3F1
ENSG00000188760.10	-2.37009	8.32018e-14	TMEM198
ENSG00000261116.1	6.68712	8.53703e-14	ENSG00000261116
ENSG00000088854.12	-1.3694	8.96892e-14	C20orf194
ENSG00000170091.10	-2.21004	8.96892e-14	NSG2
ENSG00000064666.14	1.36246	8.99054e-14	CNN2
ENSG00000153208.16	2.48853	9.02114e-14	MERTK
ENSG00000136943.10	3.42289	9.02114e-14	CTSV
ENSG00000101000.5	5.33618	9.12703e-14	PROCR
ENSG00000137203.10	-2.81648	9.12703e-14	TFAP2A
ENSG00000101928.12	1.81321	1.0121e-13	MOSPD1
ENSG00000102471.13	2.46859	1.03166e-13	NDFIP2
ENSG00000091844.7	2.16862	1.08611e-13	RGS17
ENSG00000106804.7	2.78873	1.13475e-13	C5
ENSG00000259500.1	5.74432	1.15135e-13	KRT8P24
ENSG00000213190.3	-1.10542	1.17288e-13	MLLT11
ENSG00000188522.14	2.34985	1.17288e-13	FAM83G
ENSG00000143167.11	3.28927	1.28579e-13	GPA33
ENSG00000180287.16	4.18116	1.29396e-13	PLD5
ENSG00000164142.15	3.95941	1.36076e-13	FAM160A1
ENSG00000119013.8	-2.22355	1.40266e-13	NDUFB3
ENSG00000118680.12	1.21564	1.40266e-13	MYL12B
ENSG00000278318.4	11.4424	1.44068e-13	ZNF229
ENSG00000184194.5	-1.2098	1.4588e-13	GPR173
ENSG00000118160.13	-2.99475	1.49001e-13	SLC8A2
ENSG00000181965.5	-2.98244	1.54092e-13	NEUROG1
ENSG00000146072.6	1.15427	1.6103e-13	TNFRSF21
ENSG00000154764.5	-11.3916	1.61485e-13	WNT7A
ENSG00000127585.11	-2.7164	1.63449e-13	FBXL16
ENSG00000144045.13	3.55408	1.67511e-13	DQX1
ENSG00000215218.3	-1.33965	1.694e-13	UBE2QL1
ENSG00000162433.14	1.30205	1.83733e-13	AK4
ENSG00000140323.5	-2.92982	1.85156e-13	DISP2
ENSG00000153707.16	1.17093	1.97263e-13	PTPRD
ENSG00000169926.10	11.3881	1.97749e-13	KLF13
ENSG00000105426.16	-1.82326	1.99029e-13	PTPRS
ENSG00000203875.10	-2.3796	2.11547e-13	SNHG5
ENSG00000109132.6	-11.3421	2.12311e-13	PHOX2B
ENSG00000085276.17	-2.08951	2.21682e-13	MECOM
ENSG00000162733.16	1.43431	2.32468e-13	DDR2
ENSG00000108309.13	-2.8604	2.43802e-13	RUNDC3A
ENSG00000124302.12	-3.55672	2.46859e-13	CHST8
ENSG00000131724.10	1.48725	2.50826e-13	IL13RA1
ENSG00000103710.10	4.43903	2.51797e-13	RASL12
ENSG00000234745.10	-2.74558	2.52052e-13	HLA-B
ENSG00000121297.6	-2.27289	2.62694e-13	TSHZ3
ENSG00000129355.6	-2.08609	2.72183e-13	CDKN2D
ENSG00000166250.11	1.52625	2.751e-13	CLMP
ENSG00000164764.10	3.22954	2.83758e-13	SBSPON
ENSG00000164611.12	-1.76409	2.86949e-13	PTTG1
ENSG00000091879.13	2.91925	2.89334e-13	ANGPT2
ENSG00000258828.2	5.68277	3.21972e-13	KRT8P2
ENSG00000130589.16	-2.14263	3.25528e-13	HELZ2
ENSG00000213406.3	1.5173	3.53959e-13	ANXA2P1
ENSG00000182492.15	3.06324	3.68154e-13	BGN
ENSG00000163209.14	8.32911	3.84469e-13	SPRR3
ENSG00000185920.15	-1.42688	3.84968e-13	PTCH1
ENSG00000116670.14	-1.41343	3.89642e-13	MAD2L2
ENSG00000183049.12	-1.66644	3.92475e-13	CAMK1D
ENSG00000189319.13	-1.23218	3.93049e-13	FAM53B
ENSG00000149212.11	1.48214	4.09887e-13	SESN3
ENSG00000164287.12	2.48949	4.14036e-13	CDC20B
ENSG00000138136.6	-11.3301	4.17204e-13	LBX1
ENSG00000164970.14	-1.10225	4.38057e-13	FAM219A
ENSG00000149679.11	-1.46882	4.38057e-13	CABLES2
ENSG00000161654.9	11.2485	4.63888e-13	LSM12
ENSG00000103528.16	2.15088	4.65306e-13	SYT17
ENSG00000263276.1	-8.16819	4.68869e-13	ENSG00000263276
ENSG00000198589.10	1.06068	4.70989e-13	LRBA
ENSG00000163637.12	1.28898	4.75006e-13	PRICKLE2
ENSG00000180035.12	-1.77334	5.15346e-13	ZNF48
ENSG00000076641.4	1.78767	5.24633e-13	PAG1
ENSG00000213931.5	-7.0941	5.25695e-13	HBE1
ENSG00000206052.10	2.05768	5.42722e-13	DOK6
ENSG00000080166.15	2.80979	5.4346e-13	DCT
ENSG00000185031.6	3.27327	5.50846e-13	SLC2A3P2
ENSG00000186193.8	-1.65447	5.86564e-13	SAPCD2
ENSG00000100321.14	-1.2974	5.97791e-13	SYNGR1
ENSG00000264644.1	5.22294	5.99007e-13	KRT18P8
ENSG00000058866.14	3.42566	6.63129e-13	DGKG
ENSG00000102572.14	1.24315	6.6709e-13	STK24
ENSG00000179841.8	3.1029	6.69758e-13	AKAP5
ENSG00000206053.12	-1.04726	6.72334e-13	JPT2
ENSG00000121440.14	-1.99019	6.76634e-13	PDZRN3
ENSG00000139209.15	5.16532	6.76853e-13	SLC38A4
ENSG00000132603.13	-1.84514	6.78056e-13	NIP7
ENSG00000197635.9	6.66163	7.07229e-13	DPP4
ENSG00000164114.18	1.89508	7.18772e-13	MAP9
ENSG00000115252.18	-4.95947	7.65343e-13	PDE1A
ENSG00000138795.9	1.62694	7.86489e-13	LEF1
ENSG00000197852.9	-1.54919	7.89647e-13	INKA2
ENSG00000120256.9	-1.60098	8.05324e-13	LRP11
ENSG00000167971.15	-2.57113	8.15311e-13	CASKIN1
ENSG00000166924.8	-1.87362	8.18166e-13	NYAP1
ENSG00000169760.17	1.88039	8.22003e-13	NLGN1
ENSG00000131013.3	2.42978	8.26913e-13	PPIL4
ENSG00000002746.14	-3.27031	8.26913e-13	HECW1
ENSG00000181191.11	-1.0367	8.63668e-13	PJA1
ENSG00000120937.8	11.1465	8.74415e-13	NPPB
ENSG00000054356.13	-2.49354	8.79152e-13	PTPRN
ENSG00000183092.16	-3.04682	8.8001e-13	BEGAIN
ENSG00000224928.2	5.21726	8.85133e-13	KRT8P30
ENSG00000107249.21	1.93292	9.07948e-13	GLIS3
ENSG00000069869.15	2.50995	9.27996e-13	NEDD4
ENSG00000134917.9	-2.76902	9.28761e-13	ADAMTS8
ENSG00000123360.11	-2.00746	9.37188e-13	PDE1B
ENSG00000132003.9	-2.02289	9.46209e-13	ZSWIM4
ENSG00000136205.16	1.689	9.50939e-13	TNS3
ENSG00000182541.17	1.33094	9.53256e-13	LIMK2
ENSG00000128833.12	2.1637	1.02693e-12	MYO5C
ENSG00000165566.12	-2.8332	1.05015e-12	AMER2
ENSG00000172380.5	1.51123	1.08713e-12	GNG12
ENSG00000011566.14	1.25205	1.09127e-12	MAP4K3
ENSG00000132692.18	4.62566	1.09733e-12	BCAN
ENSG00000125148.6	3.30355	1.22871e-12	MT2A
ENSG00000167861.15	-2.05103	1.23739e-12	HID1
ENSG00000125814.17	-1.23194	1.2427e-12	NAPB
ENSG00000141068.13	-1.29849	1.24507e-12	KSR1
ENSG00000170381.12	4.9658	1.31323e-12	SEMA3E
ENSG00000126882.12	-3.23933	1.32521e-12	FAM78A
ENSG00000179981.9	-1.66827	1.33413e-12	TSHZ1
ENSG00000134871.17	1.11314	1.34372e-12	COL4A2
ENSG00000152192.7	-1.4237	1.34714e-12	POU4F1
ENSG00000111912.19	2.3861	1.35059e-12	NCOA7
ENSG00000179673.4	-8.14096	1.35899e-12	RPRML
ENSG00000110660.14	3.17442	1.37551e-12	SLC35F2
ENSG00000184185.9	-2.44259	1.54337e-12	KCNJ12
ENSG00000223503.1	2.83866	1.54337e-12	ENSG00000223503
ENSG00000057019.15	1.27279	1.5916e-12	DCBLD2
ENSG00000106236.3	-3.27952	1.73834e-12	NPTX2
ENSG00000265179.6	-3.06185	1.76804e-12	ENSG00000265179
ENSG00000157654.17	1.68433	1.76829e-12	PALM2-AKAP2
ENSG00000164161.9	4.97177	1.80355e-12	HHIP
ENSG00000148926.9	3.04815	1.80901e-12	ADM
ENSG00000167637.16	2.70683	1.83199e-12	ZNF283
ENSG00000243232.4	4.16626	1.85958e-12	PCDHAC2
ENSG00000119686.9	1.80117	1.96092e-12	FLVCR2
ENSG00000133794.17	2.12465	2.03753e-12	ARNTL
ENSG00000235084.3	-8.03653	2.10289e-12	CHCHD2P6
ENSG00000163590.13	-1.43614	2.23931e-12	PPM1L
ENSG00000269743.2	-1.95183	2.32995e-12	SLC25A53
ENSG00000205927.4	-5.81981	2.36254e-12	OLIG2
ENSG00000204065.2	10.9458	2.56849e-12	TCEAL5
ENSG00000086598.10	1.25507	2.56849e-12	TMED2
ENSG00000198087.7	1.53291	2.61166e-12	CD2AP
ENSG00000100842.12	-1.73876	2.67739e-12	EFS
ENSG00000064547.13	-1.37705	2.74678e-12	LPAR2
ENSG00000166387.11	4.30851	2.81703e-12	PPFIBP2
ENSG00000163071.10	2.87771	3.10247e-12	SPATA18
ENSG00000197355.10	2.88288	3.1125e-12	UAP1L1
ENSG00000233639.5	-10.971	3.13858e-12	PANTR1
ENSG00000145390.11	1.71987	3.1939e-12	USP53
ENSG00000168389.17	-3.21971	3.23345e-12	MFSD2A
ENSG00000197565.15	1.01523	3.37905e-12	COL4A6
ENSG00000114850.6	1.37785	3.39599e-12	SSR3
ENSG00000151012.13	2.37758	3.44285e-12	SLC7A11
ENSG00000067840.12	-1.80547	3.73329e-12	PDZD4
ENSG00000164659.14	-1.45343	4.01667e-12	KIAA1324L
ENSG00000108551.4	-2.93982	4.03282e-12	RASD1
ENSG00000223518.5	-2.66077	4.05115e-12	CSNK1A1P1
ENSG00000124191.17	-6.23126	4.15951e-12	TOX2
ENSG00000139428.11	-1.54886	4.16339e-12	MMAB
ENSG00000087077.13	1.81791	4.16339e-12	TRIP6
ENSG00000141668.9	-4.37797	4.22912e-12	CBLN2
ENSG00000225695.1	-1.08724	4.44738e-12	HNRNPA1P35
ENSG00000126603.8	10.8446	4.74751e-12	GLIS2
ENSG00000215146.4	10.9013	4.80038e-12	ENSG00000215146
ENSG00000162631.18	2.05244	4.85865e-12	NTNG1
ENSG00000185436.11	6.24341	5.05856e-12	IFNLR1
ENSG00000124570.17	1.81184	5.24469e-12	SERPINB6
ENSG00000114251.14	1.71899	5.28276e-12	WNT5A
ENSG00000151834.15	4.75915	5.40501e-12	GABRA2
ENSG00000160752.14	-1.38483	5.45956e-12	FDPS
ENSG00000123560.13	-3.09288	5.69712e-12	PLP1
ENSG00000143355.15	-2.48667	5.97117e-12	LHX9
ENSG00000230327.1	7.97771	5.99744e-12	MTCO1P42
ENSG00000114268.11	-1.67341	6.12157e-12	PFKFB4
ENSG00000128656.13	-1.5187	6.20153e-12	CHN1
ENSG00000153721.18	1.54672	6.23243e-12	CNKSR3
ENSG00000147642.16	-2.04226	6.49518e-12	SYBU
ENSG00000215807.4	5.34209	7.34768e-12	KRT18P65
ENSG00000129625.12	1.32759	7.50009e-12	REEP5
ENSG00000087258.14	-1.96311	8.33831e-12	GNAO1
ENSG00000180914.10	2.4036	8.4044e-12	OXTR
ENSG00000163251.3	2.85172	8.45029e-12	FZD5
ENSG00000138823.13	-7.93966	8.49506e-12	MTTP
ENSG00000154734.14	1.79379	8.57388e-12	ADAMTS1
ENSG00000117280.12	1.93691	8.60407e-12	RAB29
ENSG00000136997.17	1.47767	8.8239e-12	MYC
ENSG00000167600.13	5.53109	8.88717e-12	CYP2S1
ENSG00000174672.15	-3.95598	8.88717e-12	BRSK2
ENSG00000149295.13	-2.1695	8.88717e-12	DRD2
ENSG00000104549.11	-1.01883	9.09603e-12	SQLE
ENSG00000183579.15	-1.1235	9.24794e-12	ZNRF3
ENSG00000102265.11	1.71868	1.01275e-11	TIMP1
ENSG00000170540.14	1.13528	1.02241e-11	ARL6IP1
ENSG00000109906.13	-2.08201	1.06034e-11	ZBTB16
ENSG00000103647.12	-1.60561	1.06932e-11	CORO2B
ENSG00000141560.14	-1.82546	1.16627e-11	FN3KRP
ENSG00000121068.13	7.98438	1.19275e-11	TBX2
ENSG00000226702.1	-4.42942	1.20101e-11	MIR217HG
ENSG00000156804.7	-2.44465	1.24792e-11	FBXO32
ENSG00000183722.7	-1.53181	1.25182e-11	LHFPL6
ENSG00000061337.15	-1.93829	1.25717e-11	LZTS1
ENSG00000273906.1	2.3048	1.26027e-11	ENSG00000273906
ENSG00000214336.4	3.32448	1.28896e-11	FOXI3
ENSG00000196660.10	4.26711	1.31425e-11	SLC30A10
ENSG00000186082.9	5.01917	1.36531e-11	KRT18P14
ENSG00000137266.14	-1.16545	1.40581e-11	SLC22A23
ENSG00000104805.15	1.06814	1.40581e-11	NUCB1
ENSG00000205403.12	10.6837	1.43741e-11	CFI
ENSG00000083168.9	-1.06191	1.5187e-11	KAT6A
ENSG00000171914.16	1.43105	1.52383e-11	TLN2
ENSG00000159388.5	-1.04308	1.54671e-11	BTG2
ENSG00000228960.6	4.44048	1.59087e-11	OR2A9P
ENSG00000112541.13	-1.81481	1.64197e-11	PDE10A
ENSG00000089639.10	-1.90171	1.67462e-11	GMIP
ENSG00000177875.4	-1.32687	1.67744e-11	CCDC184
ENSG00000151876.12	3.80952	1.708e-11	FBXO4
ENSG00000171056.7	2.70574	1.73161e-11	SOX7
ENSG00000144674.16	1.03532	1.75355e-11	GOLGA4
ENSG00000164488.11	5.76772	1.79805e-11	DACT2
ENSG00000205730.6	1.64748	1.84378e-11	ITPRIPL2
ENSG00000113269.13	-1.59671	1.86345e-11	RNF130
ENSG00000173114.12	-1.18054	1.86432e-11	LRRN3
ENSG00000185345.18	2.1223	1.94433e-11	PRKN
ENSG00000174279.4	-10.5412	1.96139e-11	EVX2
ENSG00000165409.16	7.83282	2.01129e-11	TSHR
ENSG00000197093.10	-1.66632	2.02517e-11	GAL3ST4
ENSG00000187123.14	1.39668	2.08141e-11	LYPD6
ENSG00000124766.6	-1.08899	2.15114e-11	SOX4
ENSG00000172201.11	-1.42745	2.26057e-11	ID4
ENSG00000164181.13	10.6904	2.26767e-11	ELOVL7
ENSG00000105997.22	-6.36042	2.36194e-11	HOXA3
ENSG00000152208.12	2.61443	2.46853e-11	GRID2
ENSG00000134265.12	1.94413	2.57756e-11	NAPG
ENSG00000128266.8	-1.14915	2.60935e-11	GNAZ
ENSG00000092758.15	2.56967	2.706e-11	COL9A3
ENSG00000105647.16	-11.115	2.76426e-11	PIK3R2
ENSG00000079337.15	3.84608	3.01591e-11	RAPGEF3
ENSG00000103249.17	1.26549	3.02181e-11	CLCN7
ENSG00000251459.1	10.531	3.08952e-11	ENSG00000251459
ENSG00000155657.26	-1.43641	3.16762e-11	TTN
ENSG00000145555.14	1.21976	3.23037e-11	MYO10
ENSG00000146263.11	1.40776	3.27598e-11	MMS22L
ENSG00000170348.8	1.00179	3.31445e-11	TMED10
ENSG00000254202.1	3.67079	3.35654e-11	ENSG00000254202
ENSG00000128596.16	-1.37037	3.48177e-11	CCDC136
ENSG00000158321.15	-1.03968	3.49388e-11	AUTS2
ENSG00000155254.12	1.24774	3.54047e-11	MARVELD1
ENSG00000176826.15	10.4834	3.62228e-11	FKBP9P1
ENSG00000179796.11	3.99312	4.22339e-11	LRRC3B
ENSG00000229191.1	-2.7751	4.27591e-11	ENSG00000229191
ENSG00000182240.15	2.04835	4.28858e-11	BACE2
ENSG00000248550.3	6.67963	4.30562e-11	OTX2-AS1
ENSG00000164305.18	1.12677	4.31644e-11	CASP3
ENSG00000007062.11	-1.10842	4.34037e-11	PROM1
ENSG00000213625.8	1.00223	4.52401e-11	LEPROT
ENSG00000174807.3	1.85276	4.73809e-11	CD248
ENSG00000198467.13	1.861	4.77026e-11	TPM2
ENSG00000264215.1	-1.66842	4.77893e-11	ENSG00000264215
ENSG00000183628.12	10.4361	4.78432e-11	DGCR6
ENSG00000173930.8	3.53645	4.92333e-11	SLCO4C1
ENSG00000102158.19	1.35376	4.98637e-11	MAGT1
ENSG00000133106.14	6.81291	5.34811e-11	EPSTI1
ENSG00000233225.3	-1.28913	5.36615e-11	ENSG00000233225
ENSG00000146352.12	-3.81037	5.40826e-11	CLVS2
ENSG00000140937.13	1.07695	5.5386e-11	CDH11
ENSG00000101850.12	3.66104	5.6693e-11	GPR143
ENSG00000090487.10	1.99907	5.70962e-11	SPG21
ENSG00000101489.19	-2.65963	5.7921e-11	CELF4
ENSG00000213846.5	1.64572	5.87374e-11	ENSG00000213846
ENSG00000175938.6	1.98358	5.94132e-11	ORAI3
ENSG00000169856.8	-4.13683	5.99775e-11	ONECUT1
ENSG00000125966.9	1.43506	6.20862e-11	MMP24
ENSG00000105379.9	-1.32579	6.26747e-11	ETFB
ENSG00000076554.15	-1.70301	6.87529e-11	TPD52
ENSG00000179241.12	-1.16391	6.91255e-11	LDLRAD3
ENSG00000198797.6	5.10035	7.08171e-11	BRINP2
ENSG00000165410.14	1.1742	7.36167e-11	CFL2
ENSG00000153993.13	2.58389	7.49341e-11	SEMA3D
ENSG00000172548.14	4.03	7.90057e-11	NIPAL4
ENSG00000125375.14	2.2332	7.90274e-11	DMAC2L
ENSG00000142279.12	1.4038	7.913e-11	WTIP
ENSG00000171843.15	1.32892	7.96229e-11	MLLT3
ENSG00000169231.13	1.07725	8.14204e-11	THBS3
ENSG00000102445.18	4.33979	8.15123e-11	RUBCNL
ENSG00000171812.12	2.85755	8.35169e-11	COL8A2
ENSG00000188452.13	4.34328	8.42643e-11	CERKL
ENSG00000145794.16	-1.89909	8.51607e-11	MEGF10
ENSG00000132639.12	-2.65548	8.66498e-11	SNAP25
ENSG00000151150.21	-1.57533	8.69894e-11	ANK3
ENSG00000124225.15	-1.62792	8.77281e-11	PMEPA1
ENSG00000073921.17	1.32088	8.81607e-11	PICALM
ENSG00000215883.10	-1.36105	8.92136e-11	CYB5RL
ENSG00000185361.8	-1.501	9.12112e-11	TNFAIP8L1
ENSG00000225138.7	-1.47817	9.28093e-11	SLC9A3-AS1
ENSG00000189339.11	-1.00026	9.28865e-11	SLC35E2B
ENSG00000049759.17	1.51907	9.62845e-11	NEDD4L
ENSG00000170340.10	1.79217	9.70828e-11	B3GNT2
ENSG00000160145.15	-1.75365	9.88728e-11	KALRN
ENSG00000119912.15	1.53593	9.92878e-11	IDE
ENSG00000079482.12	-1.74983	1.00252e-10	OPHN1
ENSG00000223551.1	1.23359	1.02375e-10	TMSB4XP4
ENSG00000235124.1	5.29635	1.02822e-10	KRT8P17
ENSG00000075891.21	-5.24964	1.03433e-10	PAX2
ENSG00000279607.1	-5.23843	1.03433e-10	ENSG00000279607
ENSG00000229129.1	4.14267	1.05805e-10	ACTG1P2
ENSG00000229465.1	4.14267	1.05805e-10	ACTG1P11
ENSG00000133878.8	-3.50559	1.06704e-10	DUSP26
ENSG00000162992.3	-2.63074	1.09576e-10	NEUROD1
ENSG00000169594.13	10.286	1.09877e-10	BNC1
ENSG00000173530.5	1.65671	1.10044e-10	TNFRSF10D
ENSG00000197978.9	-2.89301	1.11822e-10	GOLGA6L9
ENSG00000168461.12	1.04746	1.14673e-10	RAB31
ENSG00000117632.22	-1.60039	1.14804e-10	STMN1
ENSG00000123384.13	1.00123	1.17956e-10	LRP1
ENSG00000112715.21	1.58301	1.22668e-10	VEGFA
ENSG00000198931.10	-2.38706	1.29597e-10	APRT
ENSG00000273604.1	-1.76225	1.34354e-10	EPOP
ENSG00000154864.11	-2.03178	1.38848e-10	PIEZO2
ENSG00000130475.14	-4.03989	1.41277e-10	FCHO1
ENSG00000250899.3	1.71543	1.41845e-10	ENSG00000250899
ENSG00000139173.9	3.21286	1.42172e-10	TMEM117
ENSG00000108175.16	-1.11498	1.45818e-10	ZMIZ1
ENSG00000041982.15	1.46612	1.46998e-10	TNC
ENSG00000128294.15	1.53154	1.46998e-10	TPST2
ENSG00000124205.15	7.59802	1.48158e-10	EDN3
ENSG00000143375.14	1.83178	1.49449e-10	CGN
ENSG00000171243.7	2.85086	1.52753e-10	SOSTDC1
ENSG00000169840.4	-10.1661	1.53098e-10	GSX1
ENSG00000176928.5	2.34506	1.54002e-10	GCNT4
ENSG00000123094.15	1.68328	1.59479e-10	RASSF8
ENSG00000130054.4	-3.03476	1.6628e-10	FAM155B
ENSG00000234449.2	10.2073	1.71013e-10	ENSG00000234449
ENSG00000251562.7	1.33917	1.71558e-10	MALAT1
ENSG00000010932.16	4.52007	1.71834e-10	FMO1
ENSG00000261824.6	-10.1484	1.735e-10	LINC00662
ENSG00000250120.6	1.81988	1.75357e-10	PCDHA10
ENSG00000135678.11	5.25177	1.80871e-10	CPM
ENSG00000073111.13	-1.04082	1.82073e-10	MCM2
ENSG00000165246.13	1.13158	1.88678e-10	NLGN4Y
ENSG00000168267.6	-10.1277	1.90314e-10	PTF1A
ENSG00000157110.15	1.75423	1.92894e-10	RBPMS
ENSG00000058453.16	-1.65013	1.99405e-10	CROCC
ENSG00000196549.10	2.99909	1.99405e-10	MME
ENSG00000143753.12	1.10846	2.01143e-10	DEGS1
ENSG00000070182.19	4.98369	2.07628e-10	SPTB
ENSG00000118596.11	3.12858	2.09472e-10	SLC16A7
ENSG00000167774.2	-10.269	2.10196e-10	ENSG00000167774
ENSG00000167785.8	-7.45908	2.10234e-10	ZNF558
ENSG00000263244.2	2.38604	2.18044e-10	ENSG00000263244
ENSG00000041515.15	-3.87446	2.19043e-10	MYO16
ENSG00000103723.12	-3.54619	2.28805e-10	AP3B2
ENSG00000184619.3	-10.0878	2.37627e-10	KRBA2
ENSG00000132600.16	1.94994	2.43894e-10	PRMT7
ENSG00000259439.2	10.155	2.44744e-10	LINC01833
ENSG00000121940.15	1.3861	2.54739e-10	CLCC1
ENSG00000139946.9	-1.48351	2.64744e-10	PELI2
ENSG00000011105.12	1.01709	2.64895e-10	TSPAN9
ENSG00000084112.14	1.16806	2.65467e-10	SSH1
ENSG00000197077.13	1.43164	2.67473e-10	KIAA1671
ENSG00000144218.18	-1.63464	2.81239e-10	AFF3
ENSG00000188158.14	-2.00433	2.95268e-10	NHS
ENSG00000011332.19	-2.41915	3.15543e-10	DPF1
ENSG00000121057.12	-1.43674	3.17851e-10	AKAP1
ENSG00000068024.16	-1.26024	3.19045e-10	HDAC4
ENSG00000110148.9	4.182	3.20142e-10	CCKBR
ENSG00000123989.13	1.39585	3.23428e-10	CHPF
ENSG00000003249.13	-1.17517	3.26912e-10	DBNDD1
ENSG00000223460.1	-4.53657	3.36436e-10	GAPDHP69
ENSG00000065911.11	1.57671	3.36681e-10	MTHFD2
ENSG00000160691.18	1.28583	3.40894e-10	SHC1
ENSG00000245532.7	1.91475	3.44368e-10	NEAT1
ENSG00000134222.16	-1.09691	3.59319e-10	PSRC1
ENSG00000127184.12	-1.90697	3.60952e-10	COX7C
ENSG00000260799.1	5.23863	3.79486e-10	KRT8P50
ENSG00000170385.9	1.68617	3.79486e-10	SLC30A1
ENSG00000169490.16	1.12345	3.91581e-10	TM2D2
ENSG00000106565.17	-10.0039	4.01242e-10	TMEM176B
ENSG00000112290.12	-1.05456	4.02027e-10	WASF1
ENSG00000163950.12	1.40754	4.28617e-10	SLBP
ENSG00000204256.12	-10.5449	4.35233e-10	BRD2
ENSG00000164056.10	3.46436	4.36442e-10	SPRY1
ENSG00000240694.8	-2.78694	4.38431e-10	PNMA2
ENSG00000233927.4	-2.04373	4.68698e-10	RPS28
ENSG00000006459.10	-1.27357	5.21016e-10	KDM7A
ENSG00000169129.14	2.24047	5.33112e-10	AFAP1L2
ENSG00000170356.9	4.27398	5.37809e-10	OR2A20P
ENSG00000134259.3	3.87517	5.52846e-10	NGF
ENSG00000148180.19	2.12046	5.60278e-10	GSN
ENSG00000188677.14	3.95553	5.61368e-10	PARVB
ENSG00000073331.17	-2.75354	5.63084e-10	ALPK1
ENSG00000119669.4	-1.51624	5.64339e-10	IRF2BPL
ENSG00000242616.3	1.72433	5.73513e-10	GNG10
ENSG00000136542.8	2.70737	5.87212e-10	GALNT5
ENSG00000080031.9	-3.44059	6.14949e-10	PTPRH
ENSG00000131242.17	1.05623	6.34964e-10	RAB11FIP4
ENSG00000261210.7	9.9829	6.55041e-10	CLEC19A
ENSG00000267575.6	-7.32241	6.61683e-10	ENSG00000267575
ENSG00000274180.1	-1.36002	7.0599e-10	NATD1
ENSG00000121653.11	-1.57101	7.0599e-10	MAPK8IP1
ENSG00000168994.13	2.38059	7.08692e-10	PXDC1
ENSG00000113068.9	1.03821	7.39001e-10	PFDN1
ENSG00000181638.17	-1.51382	7.5034e-10	ZFP41
ENSG00000198743.6	1.31198	7.71504e-10	SLC5A3
ENSG00000166848.5	-1.12776	7.88104e-10	TERF2IP
ENSG00000145391.13	1.37385	8.10694e-10	SETD7
ENSG00000134901.12	1.45836	8.11617e-10	POGLUT2
ENSG00000245694.9	-2.56988	8.15731e-10	CRNDE
ENSG00000043143.20	2.99815	8.2572e-10	JADE2
ENSG00000167755.14	3.52967	8.31334e-10	KLK6
ENSG00000132321.16	3.06653	8.34045e-10	IQCA1
ENSG00000163659.12	1.40099	8.38965e-10	TIPARP
ENSG00000182379.9	-2.95973	8.52588e-10	NXPH4
ENSG00000188573.7	-3.33361	8.55493e-10	FBLL1
ENSG00000112186.11	1.28218	8.66299e-10	CAP2
ENSG00000184613.10	2.46513	8.69951e-10	NELL2
ENSG00000135447.16	-3.06526	8.74857e-10	PPP1R1A
ENSG00000227487.3	-9.84223	8.90954e-10	NCAM1-AS1
ENSG00000166171.12	2.04964	8.9924e-10	DPCD
ENSG00000164175.14	4.71636	9.07078e-10	SLC45A2
ENSG00000167291.15	-1.08464	9.19961e-10	TBC1D16
ENSG00000115232.13	3.62219	9.26948e-10	ITGA4
ENSG00000163395.16	8.10009	9.4913e-10	IGFN1
ENSG00000146005.3	-2.54924	9.82495e-10	PSD2
ENSG00000170889.13	-7.22413	9.90848e-10	RPS9
ENSG00000257093.6	-1.00329	1.03813e-09	DENND11
ENSG00000100644.16	1.05999	1.05792e-09	HIF1A
ENSG00000117009.11	1.26095	1.10912e-09	KMO
ENSG00000185483.11	1.31744	1.11166e-09	ROR1
ENSG00000141098.12	-1.12113	1.13892e-09	GFOD2
ENSG00000213398.7	2.63305	1.14605e-09	LCAT
ENSG00000102996.4	-1.21446	1.14797e-09	MMP15
ENSG00000112238.11	-9.84474	1.15969e-09	PRDM13
ENSG00000143632.14	2.55377	1.17557e-09	ACTA1
ENSG00000107736.19	-3.57203	1.18683e-09	CDH23
ENSG00000100196.10	2.18807	1.2245e-09	KDELR3
ENSG00000119138.4	3.50871	1.2328e-09	KLF9
ENSG00000141858.11	-1.12606	1.23983e-09	SAMD1
ENSG00000113732.8	1.24539	1.24259e-09	ATP6V0E1
ENSG00000038295.7	4.02777	1.25442e-09	TLL1
ENSG00000163762.6	9.85489	1.2643e-09	TM4SF18
ENSG00000081026.18	-1.0859	1.27222e-09	MAGI3
ENSG00000279161.1	-3.64645	1.27228e-09	ENSG00000279161
ENSG00000152240.12	-1.53085	1.2829e-09	HAUS1
ENSG00000164850.14	2.34553	1.30666e-09	GPER1
ENSG00000178568.14	-1.53265	1.336e-09	ERBB4
ENSG00000163159.12	-1.41854	1.36961e-09	VPS72
ENSG00000136383.6	1.11466	1.41081e-09	ALPK3
ENSG00000117461.14	-1.69679	1.45178e-09	PIK3R3
ENSG00000250982.2	-1.94331	1.46153e-09	GAPDHP35
ENSG00000248971.2	4.11705	1.49865e-09	KRT8P46
ENSG00000133687.15	1.72361	1.51287e-09	TMTC1
ENSG00000131584.18	-1.46963	1.51777e-09	ACAP3
ENSG00000163513.17	1.93874	1.53354e-09	TGFBR2
ENSG00000173559.12	3.63634	1.55667e-09	NABP1
ENSG00000168970.22	-1.0371	1.61753e-09	JMJD7-PLA2G4B
ENSG00000112320.11	-1.34296	1.62775e-09	SOBP
ENSG00000111817.16	1.04551	1.69689e-09	DSE
ENSG00000225968.7	-1.46005	1.708e-09	ELFN1
ENSG00000164120.13	9.98338	1.72799e-09	HPGD
ENSG00000132581.9	-1.59186	1.82225e-09	SDF2
ENSG00000196116.7	1.9575	1.8633e-09	TDRD7
ENSG00000154330.12	7.84362	1.87998e-09	PGM5
ENSG00000115687.13	-1.39203	1.90852e-09	PASK
ENSG00000140455.16	-1.30175	1.92162e-09	USP3
ENSG00000136828.18	-1.42299	1.9249e-09	RALGPS1
ENSG00000119681.11	2.49108	1.94171e-09	LTBP2
ENSG00000159110.19	-2.10837	1.94737e-09	IFNAR2
ENSG00000196924.14	1.27518	1.96012e-09	FLNA
ENSG00000196781.14	-1.22752	1.96063e-09	TLE1
ENSG00000115641.18	2.54915	2.02303e-09	FHL2
ENSG00000172986.12	2.50939	2.04365e-09	GXYLT2
ENSG00000280660.1	3.58928	2.11024e-09	ENSG00000280660
ENSG00000079691.17	1.5908	2.13466e-09	CARMIL1
ENSG00000272449.1	-4.58735	2.34884e-09	ENSG00000272449
ENSG00000140839.11	-1.89224	2.36729e-09	CLEC18B
ENSG00000179163.11	2.23779	2.37781e-09	FUCA1
ENSG00000147231.13	-2.24936	2.46042e-09	RADX
ENSG00000081377.16	1.12023	2.57555e-09	CDC14B
ENSG00000254851.1	9.72079	2.60063e-09	ENSG00000254851
ENSG00000227128.4	-9.63646	2.69485e-09	LBX1-AS1
ENSG00000175595.14	2.39484	2.70511e-09	ERCC4
ENSG00000110076.18	-1.82703	2.71966e-09	NRXN2
ENSG00000215252.11	1.13564	2.7787e-09	GOLGA8B
ENSG00000171522.5	2.94144	2.79038e-09	PTGER4
ENSG00000166473.17	2.96995	2.89112e-09	PKD1L2
ENSG00000164169.12	1.61835	3.40819e-09	PRMT9
ENSG00000196405.12	-1.00116	3.44312e-09	EVL
ENSG00000166272.16	1.15402	3.4716e-09	WBP1L
ENSG00000111276.10	-1.05909	3.48606e-09	CDKN1B
ENSG00000237651.6	-9.61163	3.53813e-09	C2orf74
ENSG00000196700.8	1.07027	3.55236e-09	ZNF512B
ENSG00000052344.15	4.815	3.5601e-09	PRSS8
ENSG00000187800.13	4.18131	3.71268e-09	PEAR1
ENSG00000225302.2	2.09957	3.71445e-09	ENSG00000225302
ENSG00000282057.1	5.2011	3.78033e-09	ENSG00000282057
ENSG00000070808.15	2.20548	3.80556e-09	CAMK2A
ENSG00000164007.10	2.58941	3.83572e-09	CLDN19
ENSG00000128917.6	-3.53795	3.89723e-09	DLL4
ENSG00000145685.13	1.26389	3.95333e-09	LHFPL2
ENSG00000248429.5	4.92354	3.95762e-09	FAM198B-AS1
ENSG00000134184.12	-9.56377	4.13875e-09	GSTM1
ENSG00000169676.5	3.76578	4.16804e-09	DRD5
ENSG00000151233.10	1.57314	4.22652e-09	GXYLT1
ENSG00000166016.5	-2.22414	4.23398e-09	ABTB2
ENSG00000134207.15	-2.9638	4.28169e-09	SYT6
ENSG00000164104.11	-1.11167	4.39183e-09	HMGB2
ENSG00000160469.16	-1.86163	4.4008e-09	BRSK1
ENSG00000260807.6	-2.16443	4.72297e-09	ENSG00000260807
ENSG00000120049.18	-2.39417	4.77918e-09	KCNIP2
ENSG00000139793.18	1.80461	4.9169e-09	MBNL2
ENSG00000074370.17	-3.53551	5.00212e-09	ATP2A3
ENSG00000204580.13	-1.12277	5.04324e-09	DDR1
ENSG00000166582.9	-1.51922	5.04515e-09	CENPV
ENSG00000133703.11	1.49066	5.1191e-09	KRAS
ENSG00000006283.17	-3.38936	5.1257e-09	CACNA1G
ENSG00000184500.14	2.0693	5.19476e-09	PROS1
ENSG00000274769.1	9.58987	5.3562e-09	ENSG00000274769
ENSG00000117984.13	1.17615	5.35705e-09	CTSD
ENSG00000151322.18	-2.00301	5.39323e-09	NPAS3
ENSG00000220157.4	-1.04718	5.47475e-09	HNRNPA1P12
ENSG00000137871.19	-1.46228	5.55169e-09	ZNF280D
ENSG00000081052.11	5.0511	5.60817e-09	COL4A4
ENSG00000133657.14	1.91372	5.64742e-09	ATP13A3
ENSG00000270388.1	6.46139	5.7279e-09	MTCO3P22
ENSG00000280486.1	9.6419	5.85943e-09	ENSG00000280486
ENSG00000072195.14	-1.55025	5.87881e-09	SPEG
ENSG00000035681.7	1.23021	5.93523e-09	NSMAF
ENSG00000122085.16	-1.3744	5.95779e-09	MTERF4
ENSG00000129244.8	-1.49911	6.04818e-09	ATP1B2
ENSG00000134762.16	3.7395	6.07205e-09	DSC3
ENSG00000137331.11	2.23895	6.20168e-09	IER3
ENSG00000177685.16	-2.51934	6.32379e-09	CRACR2B
ENSG00000172575.11	3.0434	6.45624e-09	RASGRP1
ENSG00000006453.13	2.17663	6.74748e-09	BAIAP2L1
ENSG00000173705.8	2.34809	6.89022e-09	SUSD5
ENSG00000142634.12	1.24308	7.09311e-09	EFHD2
ENSG00000087995.15	-1.45163	7.13099e-09	METTL2A
ENSG00000171540.7	-9.45282	7.30597e-09	OTP
ENSG00000235385.1	9.53267	7.32776e-09	LINC02154
ENSG00000115652.14	1.67614	7.74579e-09	UXS1
ENSG00000120549.17	1.85398	7.88469e-09	KIAA1217
ENSG00000132424.14	1.13187	8.24539e-09	PNISR
ENSG00000150961.14	1.77834	8.50313e-09	SEC24D
ENSG00000132849.19	1.62844	8.58994e-09	PATJ
ENSG00000136854.19	-1.44995	8.66095e-09	STXBP1
ENSG00000168913.6	-2.75057	8.72369e-09	ENHO
ENSG00000206077.10	-1.74733	8.73306e-09	ZDHHC11B
ENSG00000172667.10	1.59659	8.81756e-09	ZMAT3
ENSG00000140564.11	1.33982	8.97557e-09	FURIN
ENSG00000284686.1	-9.96769	9.15085e-09	ENSG00000284686
ENSG00000256663.1	-1.11467	9.50381e-09	ENSG00000256663
ENSG00000118432.12	-2.72309	9.53936e-09	CNR1
ENSG00000177556.11	-5.31128	9.6499e-09	ATOX1
ENSG00000168255.19	9.48768	9.86263e-09	POLR2J3
ENSG00000126746.17	1.418	9.9013e-09	ZNF384
ENSG00000139116.18	-1.75945	9.92198e-09	KIF21A
ENSG00000168758.10	-2.32992	1.04521e-08	SEMA4C
ENSG00000280046.1	1.20171	1.05015e-08	ENSG00000280046
ENSG00000225422.4	1.76747	1.05116e-08	RBMS1P1
ENSG00000065320.8	-2.51496	1.05223e-08	NTN1
ENSG00000165487.13	1.08294	1.05947e-08	MICU2
ENSG00000129911.8	-1.72791	1.08315e-08	KLF16
ENSG00000129159.7	-3.77551	1.08352e-08	KCNC1
ENSG00000162729.13	-1.095	1.17868e-08	IGSF8
ENSG00000105520.10	-1.29871	1.23489e-08	PLPPR2
ENSG00000171408.13	4.73118	1.25012e-08	PDE7B
ENSG00000165118.14	-9.38124	1.26062e-08	C9orf64
ENSG00000135525.18	-1.35066	1.2745e-08	MAP7
ENSG00000141576.14	-1.86059	1.27596e-08	RNF157
ENSG00000165349.11	-2.01115	1.28009e-08	SLC7A3
ENSG00000242732.4	-1.23844	1.28395e-08	RTL5
ENSG00000157613.10	1.89209	1.30917e-08	CREB3L1
ENSG00000114656.10	-3.41309	1.34281e-08	KIAA1257
ENSG00000136518.16	-1.11948	1.35482e-08	ACTL6A
ENSG00000124171.8	1.42238	1.35537e-08	PARD6B
ENSG00000135409.10	9.41836	1.38116e-08	AMHR2
ENSG00000106624.10	1.37422	1.38516e-08	AEBP1
ENSG00000183186.7	-1.56309	1.39569e-08	C2CD4C
ENSG00000089050.15	1.14292	1.39569e-08	RBBP9
ENSG00000261040.6	7.09917	1.42902e-08	WFDC21P
ENSG00000166450.12	1.33568	1.43925e-08	PRTG
ENSG00000165732.12	1.07025	1.44967e-08	DDX21
ENSG00000100811.12	1.17387	1.47713e-08	YY1
ENSG00000154678.16	1.78537	1.51185e-08	PDE1C
ENSG00000259280.1	-9.32593	1.56447e-08	ENSG00000259280
ENSG00000002933.7	-4.70947	1.56601e-08	TMEM176A
ENSG00000229743.2	-9.30911	1.59552e-08	LINC01159
ENSG00000114115.9	1.19636	1.62317e-08	RBP1
ENSG00000184216.13	1.18776	1.65837e-08	IRAK1
ENSG00000134030.13	-1.13436	1.662e-08	CTIF
ENSG00000172123.12	1.49107	1.6702e-08	SLFN12
ENSG00000133019.11	3.57642	1.69927e-08	CHRM3
ENSG00000137288.9	-1.24632	1.70174e-08	UQCC2
ENSG00000144668.11	1.44406	1.71268e-08	ITGA9
ENSG00000104889.5	-1.22061	1.74633e-08	RNASEH2A
ENSG00000204010.3	-3.57802	1.75571e-08	IFIT1B
ENSG00000067057.16	1.70713	1.76987e-08	PFKP
ENSG00000123095.5	9.40185	1.7743e-08	BHLHE41
ENSG00000172403.10	4.89441	1.78021e-08	SYNPO2
ENSG00000187193.8	3.30863	1.78493e-08	MT1X
ENSG00000126001.15	-1.06905	1.78827e-08	CEP250
ENSG00000159409.14	-2.8261	1.82164e-08	CELF3
ENSG00000187952.9	-2.33361	1.83722e-08	HS6ST1P1
ENSG00000155008.13	-5.44654	1.83722e-08	APOOL
ENSG00000165300.7	-1.34398	1.89601e-08	SLITRK5
ENSG00000109929.9	1.24407	1.89848e-08	SC5D
ENSG00000134323.11	-1.39456	1.99313e-08	MYCN
ENSG00000213390.10	-1.02689	2.00642e-08	ARHGAP19
ENSG00000167332.8	-4.56598	2.02272e-08	OR51E2
ENSG00000272150.5	-9.32488	2.0352e-08	NBPF25P
ENSG00000169851.15	1.8635	2.04374e-08	PCDH7
ENSG00000135472.8	-2.05778	2.06282e-08	FAIM2
ENSG00000101180.15	-4.54737	2.09782e-08	HRH3
ENSG00000130711.3	-5.79472	2.10185e-08	PRDM12
ENSG00000186648.14	-3.63463	2.1775e-08	CARMIL3
ENSG00000154553.13	4.01539	2.2792e-08	PDLIM3
ENSG00000185869.14	2.02517	2.32381e-08	ZNF829
ENSG00000112183.14	1.58943	2.47693e-08	RBM24
ENSG00000106617.13	2.10568	2.62447e-08	PRKAG2
ENSG00000197951.8	-1.10983	2.63567e-08	ZNF71
ENSG00000141232.4	-1.26524	2.63884e-08	TOB1
ENSG00000257702.3	3.55082	2.7712e-08	LBX2-AS1
ENSG00000266173.6	-1.02101	2.8354e-08	STRADA
ENSG00000120910.14	1.60678	2.89245e-08	PPP3CC
ENSG00000283515.1	-9.93317	2.89648e-08	ENSG00000283515
ENSG00000187091.13	-1.27726	2.93144e-08	PLCD1
ENSG00000180398.11	1.0529	2.93575e-08	MCFD2
ENSG00000169436.16	-9.18707	2.99633e-08	COL22A1
ENSG00000121578.12	1.28779	3.01145e-08	B4GALT4
ENSG00000129654.7	-1.49263	3.0155e-08	FOXJ1
ENSG00000172349.17	-3.83719	3.08064e-08	IL16
ENSG00000169223.14	1.12821	3.11144e-08	LMAN2
ENSG00000136811.16	-1.28416	3.16144e-08	ODF2
ENSG00000165970.11	-9.1784	3.16144e-08	SLC6A5
ENSG00000116544.11	-3.19219	3.25167e-08	DLGAP3
ENSG00000230910.2	-4.04014	3.29345e-08	ENSG00000230910
ENSG00000166033.11	1.24356	3.46275e-08	HTRA1
ENSG00000170893.3	-2.63934	3.46275e-08	TRH
ENSG00000180537.12	-1.14628	3.51772e-08	RNF182
ENSG00000142534.6	-1.16371	3.79036e-08	RPS11
ENSG00000175221.14	-1.67646	3.80478e-08	MED16
ENSG00000178538.9	1.91038	3.90413e-08	CA8
ENSG00000148484.17	1.23337	4.01292e-08	RSU1
ENSG00000168938.5	2.00818	4.01292e-08	PPIC
ENSG00000008853.16	-1.39198	4.01534e-08	RHOBTB2
ENSG00000145908.12	-1.00098	4.0583e-08	ZNF300
ENSG00000280219.1	4.14521	4.12674e-08	ENSG00000280219
ENSG00000139083.10	-1.28135	4.15981e-08	ETV6
ENSG00000167525.13	-1.96096	4.15981e-08	PROCA1
ENSG00000165355.7	1.10814	4.17859e-08	FBXO33
ENSG00000198453.12	1.36632	4.22824e-08	ZNF568
ENSG00000146592.16	1.5334	4.28225e-08	CREB5
ENSG00000244509.3	2.32321	4.42065e-08	APOBEC3C
ENSG00000176393.10	1.03891	4.47396e-08	RNPEP
ENSG00000187398.11	2.31935	4.51654e-08	LUZP2
ENSG00000130528.11	-3.65651	4.51699e-08	HRC
ENSG00000170647.3	2.08111	4.54382e-08	ENSG00000170647
ENSG00000163376.11	1.82612	4.57696e-08	KBTBD8
ENSG00000112787.12	-1.28402	4.61274e-08	FBRSL1
ENSG00000077943.7	3.70012	4.77444e-08	ITGA8
ENSG00000102580.14	1.24409	4.79001e-08	DNAJC3
ENSG00000197562.9	-1.14411	4.79001e-08	RAB40C
ENSG00000187672.12	1.31279	4.92346e-08	ERC2
ENSG00000169860.6	-1.79921	4.9643e-08	P2RY1
ENSG00000164929.16	-1.08698	5.15981e-08	BAALC
ENSG00000137868.18	3.81721	5.35547e-08	STRA6
ENSG00000078725.12	2.17269	5.43676e-08	BRINP1
ENSG00000145864.12	3.6214	5.49922e-08	GABRB2
ENSG00000157502.13	1.69407	5.53787e-08	PWWP3B
ENSG00000122376.11	1.61858	5.56869e-08	SHLD2
ENSG00000139364.10	-1.40361	5.74271e-08	TMEM132B
ENSG00000159674.11	-3.04714	5.74554e-08	SPON2
ENSG00000105464.3	-2.9163	5.77258e-08	GRIN2D
ENSG00000177045.7	-1.06183	5.80351e-08	SIX5
ENSG00000254692.1	-9.20165	5.87619e-08	ENSG00000254692
ENSG00000148120.16	1.74773	5.91771e-08	AOPEP
ENSG00000130758.7	-1.90364	6.01248e-08	MAP3K10
ENSG00000215784.5	-9.06214	6.06085e-08	FAM72D
ENSG00000183044.11	-1.67497	6.12222e-08	ABAT
ENSG00000153815.16	-1.03805	6.14561e-08	CMIP
ENSG00000075290.7	1.57472	6.30051e-08	WNT8B
ENSG00000186603.5	-2.51299	6.32629e-08	HPDL
ENSG00000232044.6	-4.37592	6.48806e-08	SILC1
ENSG00000140320.11	-1.08035	6.52835e-08	BAHD1
ENSG00000168077.13	1.18491	6.63843e-08	SCARA3
ENSG00000112232.8	-9.64244	6.85427e-08	KHDRBS2
ENSG00000160999.10	-2.14137	7.01274e-08	SH2B2
ENSG00000123415.15	-2.05511	7.09632e-08	SMUG1
ENSG00000160223.16	9.14324	7.1625e-08	ICOSLG
ENSG00000163083.5	-3.02141	7.17352e-08	INHBB
ENSG00000228709.1	-3.1503	7.47372e-08	LINC02575
ENSG00000080493.15	2.83851	7.47875e-08	SLC4A4
ENSG00000138336.8	-1.14744	7.75064e-08	TET1
ENSG00000164283.12	9.12206	7.77534e-08	ESM1
ENSG00000005513.9	-1.82408	7.84577e-08	SOX8
ENSG00000159713.10	-1.50706	7.8944e-08	TPPP3
ENSG00000134594.4	-3.5911	8.02018e-08	RAB33A
ENSG00000244405.7	1.38091	8.07763e-08	ETV5
ENSG00000169908.11	5.12735	8.09523e-08	TM4SF1
ENSG00000197177.15	-3.50998	8.17313e-08	ADGRA1
ENSG00000222012.1	-9.09246	8.20197e-08	ENSG00000222012
ENSG00000116260.16	1.0536	8.2206e-08	QSOX1
ENSG00000170100.13	-1.18619	8.25193e-08	ZNF778
ENSG00000011405.13	1.30257	8.29173e-08	PIK3C2A
ENSG00000066056.13	-4.60407	8.53008e-08	TIE1
ENSG00000040608.13	-1.40234	8.53098e-08	RTN4R
ENSG00000275180.1	-2.35766	8.69154e-08	ENSG00000275180
ENSG00000174607.10	2.69495	8.70628e-08	UGT8
ENSG00000162783.10	-1.42861	8.91166e-08	IER5
ENSG00000237732.9	2.09068	8.96596e-08	CT75
ENSG00000123411.14	-1.7083	9.0038e-08	IKZF4
ENSG00000120675.5	1.34911	9.1399e-08	DNAJC15
ENSG00000138036.18	2.05084	9.3506e-08	DYNC2LI1
ENSG00000144893.12	1.0444	9.42117e-08	MED12L
ENSG00000249149.2	-2.4509	9.46307e-08	ENSG00000249149
ENSG00000173156.6	3.86756	9.78085e-08	RHOD
ENSG00000102879.15	-2.42894	1.03849e-07	CORO1A
ENSG00000187867.8	-1.16075	1.03862e-07	PALM3
ENSG00000153820.12	9.06951	1.03862e-07	SPHKAP
ENSG00000170949.17	-2.70443	1.04701e-07	ZNF160
ENSG00000197106.6	2.87898	1.05349e-07	SLC6A17
ENSG00000139679.15	3.35481	1.07108e-07	LPAR6
ENSG00000261762.1	-1.50948	1.08274e-07	ENSG00000261762
ENSG00000198576.3	-4.91669	1.08866e-07	ARC
ENSG00000267302.5	-8.96119	1.12088e-07	RNFT1-DT
ENSG00000277081.1	1.70406	1.12744e-07	ENSG00000277081
ENSG00000112701.17	1.13444	1.13306e-07	SENP6
ENSG00000273079.5	2.58365	1.135e-07	GRIN2B
ENSG00000134333.13	1.18922	1.15292e-07	LDHA
ENSG00000274396.1	-5.74758	1.15595e-07	ENSG00000274396
ENSG00000129667.12	4.02614	1.15633e-07	RHBDF2
ENSG00000109654.14	-1.17679	1.16356e-07	TRIM2
ENSG00000172346.14	1.54909	1.17099e-07	CSDC2
ENSG00000149313.10	1.15528	1.24823e-07	AASDHPPT
ENSG00000086991.12	3.57596	1.26133e-07	NOX4
ENSG00000138798.11	2.23605	1.29312e-07	EGF
ENSG00000070214.15	1.04044	1.33059e-07	SLC44A1
ENSG00000029993.14	-1.26132	1.3379e-07	HMGB3
ENSG00000149972.10	-2.29896	1.34132e-07	CNTN5
ENSG00000105245.9	-1.09261	1.34151e-07	NUMBL
ENSG00000173947.13	2.44285	1.35098e-07	PIFO
ENSG00000135047.14	1.12961	1.36447e-07	CTSL
ENSG00000197769.5	1.97243	1.37398e-07	MAP1LC3C
ENSG00000148154.9	1.68074	1.39225e-07	UGCG
ENSG00000168566.12	-1.97508	1.39535e-07	SNRNP48
ENSG00000279954.1	-4.21197	1.41231e-07	ENSG00000279954
ENSG00000225792.1	-2.41277	1.41378e-07	ENSG00000225792
ENSG00000180176.14	-4.51765	1.41378e-07	TH
ENSG00000237187.8	-1.17074	1.41378e-07	NR2F1-AS1
ENSG00000197308.9	3.95686	1.43085e-07	GATA3-AS1
ENSG00000233429.9	-4.2671	1.44476e-07	HOTAIRM1
ENSG00000169710.8	-1.19762	1.45514e-07	FASN
ENSG00000102981.9	-2.31669	1.47322e-07	PARD6A
ENSG00000163297.16	-1.06169	1.49748e-07	ANTXR2
ENSG00000112539.14	-1.88348	1.4986e-07	C6orf118
ENSG00000196169.14	-3.55667	1.51746e-07	KIF19
ENSG00000041988.15	2.4253	1.56263e-07	THAP3
ENSG00000106992.17	-1.54403	1.62092e-07	AK1
ENSG00000166394.14	2.17868	1.65196e-07	CYB5R2
ENSG00000253767.2	2.23147	1.65402e-07	PCDHGA8
ENSG00000185885.15	-1.18446	1.66791e-07	IFITM1
ENSG00000111554.14	1.50745	1.6822e-07	MDM1
ENSG00000146083.11	-1.38433	1.68925e-07	RNF44
ENSG00000115665.8	-8.8544	1.71136e-07	SLC5A7
ENSG00000119899.12	1.31621	1.7273e-07	SLC17A5
ENSG00000049769.12	-1.3713	1.73713e-07	PPP1R3F
ENSG00000110841.13	1.03182	1.73925e-07	PPFIBP1
ENSG00000118515.11	2.12451	1.79141e-07	SGK1
ENSG00000100678.18	-4.2583	1.79159e-07	SLC8A3
ENSG00000115756.12	-1.62423	1.82754e-07	HPCAL1
ENSG00000144331.18	4.17593	1.85988e-07	ZNF385B
ENSG00000171488.14	1.64093	1.86815e-07	LRRC8C
ENSG00000224597.9	-5.00291	1.88992e-07	SVIL-AS1
ENSG00000182747.4	6.05567	1.91476e-07	SLC35D3
ENSG00000146530.11	4.32111	1.94825e-07	VWDE
ENSG00000164438.5	-5.59882	1.95516e-07	TLX3
ENSG00000112167.9	-1.77732	2.00081e-07	SAYSD1
ENSG00000213700.3	9.08621	2.00188e-07	RPL17P50
ENSG00000196091.13	-9.12877	2.00417e-07	MYBPC1
ENSG00000185818.7	2.0395	2.00516e-07	NAT8L
ENSG00000114021.11	2.26851	2.0091e-07	NIT2
ENSG00000177374.12	-7.1136	2.02228e-07	HIC1
ENSG00000087510.6	3.38843	2.03952e-07	TFAP2C
ENSG00000129824.15	1.6168	2.06756e-07	RPS4Y1
ENSG00000139318.7	1.54794	2.0798e-07	DUSP6
ENSG00000136048.13	1.82914	2.12065e-07	DRAM1
ENSG00000183036.10	2.0936	2.14027e-07	PCP4
ENSG00000080200.9	-1.41733	2.16118e-07	CRYBG3
ENSG00000259706.1	1.08673	2.16118e-07	HSP90B2P
ENSG00000163596.16	1.44847	2.20064e-07	ICA1L
ENSG00000188779.10	-3.54393	2.22956e-07	SKOR1
ENSG00000156140.9	-1.62885	2.23408e-07	ADAMTS3
ENSG00000121964.14	-1.27593	2.24117e-07	GTDC1
ENSG00000028137.18	-3.78827	2.25444e-07	TNFRSF1B
ENSG00000125249.6	1.13896	2.27376e-07	RAP2A
ENSG00000151715.7	8.90203	2.28176e-07	TMEM45B
ENSG00000198774.4	6.01338	2.28262e-07	RASSF9
ENSG00000100078.3	-3.5434	2.2956e-07	PLA2G3
ENSG00000121769.7	1.6654	2.31327e-07	FABP3
ENSG00000119729.11	1.47841	2.37e-07	RHOQ
ENSG00000154001.13	1.41084	2.39299e-07	PPP2R5E
ENSG00000162745.10	-1.26831	2.40047e-07	OLFML2B
ENSG00000100889.11	1.7634	2.40785e-07	PCK2
ENSG00000136141.14	1.21325	2.46565e-07	LRCH1
ENSG00000234664.1	-1.51303	2.48041e-07	HMGN2P5
ENSG00000183778.17	2.45726	2.50411e-07	B3GALT5
ENSG00000178235.7	-2.57185	2.50708e-07	SLITRK1
ENSG00000066322.14	1.4016	2.51154e-07	ELOVL1
ENSG00000169031.18	8.89318	2.55913e-07	COL4A3
ENSG00000203485.12	1.19138	2.59575e-07	INF2
ENSG00000130224.14	1.38082	2.62205e-07	LRCH2
ENSG00000135218.17	3.83998	2.69126e-07	CD36
ENSG00000178171.10	-2.93127	2.70794e-07	AMER3
ENSG00000152784.15	-8.78661	2.73913e-07	PRDM8
ENSG00000136378.14	-1.14779	2.76925e-07	ADAMTS7
ENSG00000166710.17	1.7994	2.7794e-07	B2M
ENSG00000259295.6	-8.75816	2.79267e-07	CSPG4P12
ENSG00000133818.13	1.11367	2.82965e-07	RRAS2
ENSG00000137449.15	1.90388	2.87946e-07	CPEB2
ENSG00000160753.15	-1.38939	2.90594e-07	RUSC1
ENSG00000135245.9	2.13464	2.95832e-07	HILPDA
ENSG00000106615.9	1.04141	2.9697e-07	RHEB
ENSG00000177990.11	2.55309	2.99165e-07	DPY19L2
ENSG00000154217.14	-1.18471	3.04711e-07	PITPNC1
ENSG00000123636.17	-1.1162	3.07088e-07	BAZ2B
ENSG00000099282.9	-2.26822	3.10271e-07	TSPAN15
ENSG00000198221.8	-2.0576	3.12238e-07	AFDN-DT
ENSG00000256206.2	9.97605	3.24021e-07	ENSG00000256206
ENSG00000234444.9	4.46178	3.53971e-07	ZNF736
ENSG00000164100.8	-1.92044	3.54808e-07	NDST3
ENSG00000164651.16	2.20322	3.57033e-07	SP8
ENSG00000135083.14	-1.1327	3.59948e-07	CCNJL
ENSG00000049249.8	3.51315	3.64433e-07	TNFRSF9
ENSG00000109180.14	1.27197	3.68369e-07	OCIAD1
ENSG00000204619.7	8.84278	3.7288e-07	PPP1R11
ENSG00000104369.4	2.65052	3.93552e-07	JPH1
ENSG00000164900.4	-8.69011	3.97142e-07	GBX1
ENSG00000155465.18	2.84224	4.08812e-07	SLC7A7
ENSG00000246985.7	3.14513	4.15827e-07	SOCS2-AS1
ENSG00000144619.14	-4.5441	4.28965e-07	CNTN4
ENSG00000204525.16	-9.15652	4.32221e-07	HLA-C
ENSG00000072310.16	-1.11605	4.37808e-07	SREBF1
ENSG00000145416.13	2.0527	4.45025e-07	MARCH1
ENSG00000140022.9	1.0507	4.46797e-07	STON2
ENSG00000172461.10	-3.16875	4.49831e-07	FUT9
ENSG00000168016.13	1.65703	4.50821e-07	TRANK1
ENSG00000172345.13	-8.69718	4.52585e-07	STARD5
ENSG00000236279.6	4.25267	4.57192e-07	CLEC2L
ENSG00000197380.10	-1.56438	4.59531e-07	DACT3
ENSG00000113580.14	1.81441	4.69715e-07	NR3C1
ENSG00000239893.1	8.76571	4.76702e-07	ZNF736P9Y
ENSG00000158555.14	-1.26837	4.85535e-07	GDPD5
ENSG00000186642.15	-1.41281	4.8758e-07	PDE2A
ENSG00000170412.16	1.42877	4.90811e-07	GPRC5C
ENSG00000137310.11	-8.65584	5.05589e-07	TCF19
ENSG00000128271.21	-8.64918	5.10156e-07	ADORA2A
ENSG00000097096.8	1.66188	5.1533e-07	SYDE2
ENSG00000130540.13	-1.53037	5.20747e-07	SULT4A1
ENSG00000257433.5	3.61749	5.21064e-07	ENSG00000257433
[truncated: 2,221 more rows]

## Sheet: FSHD1_vs_CT
Ensembl	log2FoldChange	padj	HGNC
ENSG00000167941.2	-6.54188	4.12673e-289	SOST
ENSG00000077279.18	-3.89739	2.43454e-270	DCX
ENSG00000170421.12	4.31842	2.42575e-267	KRT8
ENSG00000075290.7	5.19389	1.16492e-226	WNT8B
ENSG00000104722.13	-3.76645	9.0714e-224	NEFM
ENSG00000049540.16	-5.68128	4.29905e-221	ELN
ENSG00000147257.13	3.55809	3.33736e-218	GPC3
ENSG00000096696.13	4.21228	1.62344e-212	DSP
ENSG00000104332.11	3.66396	2.72012e-211	SFRP1
ENSG00000141314.12	-4.61008	3.82622e-210	RHBDL3
ENSG00000111432.4	-5.59972	5.01561e-204	FZD10
ENSG00000104435.13	-3.86583	8.99078e-200	STMN2
ENSG00000136099.13	-5.34073	3.33589e-199	PCDH8
ENSG00000152977.9	-3.42869	4.16225e-199	ZIC1
ENSG00000177468.6	-4.40851	1.9177e-173	OLIG3
ENSG00000162490.6	-3.35081	1.54956e-164	DRAXIN
ENSG00000154134.14	-3.89845	2.73758e-156	ROBO3
ENSG00000187210.12	7.23159	2.19572e-154	GCNT1
ENSG00000102924.11	-6.60112	1.3453e-153	CBLN1
ENSG00000154856.12	-4.21949	2.19998e-153	APCDD1
ENSG00000198211.8	-2.39086	2.46819e-153	ENSG00000198211
ENSG00000187323.11	-3.04872	2.14661e-145	DCC
ENSG00000227051.6	-2.69736	4.48571e-138	C14orf132
ENSG00000176399.3	6.08395	7.04498e-137	DMRTA1
ENSG00000091136.13	3.68846	1.19514e-136	LAMB1
ENSG00000173404.4	-4.74963	7.13639e-135	INSM1
ENSG00000144485.10	-4.6725	9.7456e-131	HES6
ENSG00000187957.7	-4.54228	1.96712e-125	DNER
ENSG00000187122.16	-3.49702	4.49127e-124	SLIT1
ENSG00000053438.8	-7.2923	4.49127e-124	NNAT
ENSG00000135346.8	8.42665	4.42622e-123	CGA
ENSG00000157064.10	-3.99752	9.98881e-120	NMNAT2
ENSG00000108821.13	2.48757	4.4952e-119	COL1A1
ENSG00000254004.6	4.95999	3.60246e-116	ZNF260
ENSG00000124762.13	2.8433	6.3284e-116	CDKN1A
ENSG00000177301.14	-7.06913	2.97552e-114	KCNA2
ENSG00000136942.14	-3.66557	5.53254e-114	RPL35
ENSG00000168672.3	2.56862	1.03509e-113	LRATD2
ENSG00000139767.9	-3.83119	1.87308e-113	SRRM4
ENSG00000118257.16	3.06843	8.25618e-112	NRP2
ENSG00000143869.6	-2.6503	3.42858e-110	GDF7
ENSG00000149294.16	-2.50231	6.84997e-110	NCAM1
ENSG00000148053.15	-2.47681	1.72954e-109	NTRK2
ENSG00000090932.10	-3.87214	3.3495e-109	DLL3
ENSG00000171345.13	5.30093	2.02584e-108	KRT19
ENSG00000059804.15	3.19949	2.90601e-108	SLC2A3
ENSG00000254285.3	4.15778	2.46065e-107	KRT8P3
ENSG00000142871.16	2.78552	2.46796e-106	CCN1
ENSG00000163531.15	-2.90029	2.61756e-104	NFASC
ENSG00000143858.11	-5.36651	4.68527e-101	SYT2
ENSG00000262655.3	4.98623	3.8705e-100	SPON1
ENSG00000184144.11	-3.69327	4.7131e-99	CNTN2
ENSG00000175352.10	5.62969	2.4037e-97	NRIP3
ENSG00000189143.9	5.78251	1.41449e-95	CLDN4
ENSG00000132205.10	4.82635	1.62165e-95	EMILIN2
ENSG00000115461.4	2.44751	1.63542e-95	IGFBP5
ENSG00000162244.10	5.81052	1.74762e-95	RPL29
ENSG00000162374.16	-2.76119	7.41578e-94	ELAVL4
ENSG00000075461.5	-2.60502	1.63824e-93	CACNG4
ENSG00000197457.9	-3.53471	3.80719e-93	STMN3
ENSG00000253230.8	-4.15279	6.87087e-93	LINC00599
ENSG00000125968.8	-4.03259	6.87087e-93	ID1
ENSG00000270641.1	10.285	2.44949e-92	TSIX
ENSG00000005108.15	-3.77132	1.03011e-90	THSD7A
ENSG00000078549.14	-2.90026	3.99952e-90	ADCYAP1R1
ENSG00000184697.6	2.94529	4.32285e-90	CLDN6
ENSG00000151320.10	-2.80194	6.42809e-90	AKAP6
ENSG00000169218.13	-3.61079	2.33525e-88	RSPO1
ENSG00000152661.7	2.31832	2.43682e-88	GJA1
ENSG00000164300.16	2.96401	3.07267e-88	SERINC5
ENSG00000009709.11	-4.92682	6.32144e-86	PAX7
ENSG00000196361.9	-3.31827	8.57306e-86	ELAVL3
ENSG00000132872.11	-3.53206	4.24574e-85	SYT4
ENSG00000154342.5	-3.29933	4.06448e-84	WNT3A
ENSG00000165588.16	2.91498	8.25245e-84	OTX2
ENSG00000044524.10	-3.93604	1.90619e-83	EPHA3
ENSG00000134369.15	1.95447	5.48385e-83	NAV1
ENSG00000155093.17	-6.72861	2.20511e-81	PTPRN2
ENSG00000128567.16	2.078	3.49845e-81	PODXL
ENSG00000148798.10	-2.51395	5.47682e-81	INA
ENSG00000176907.4	4.88271	7.79232e-81	TCIM
ENSG00000119547.5	-2.32584	8.40377e-80	ONECUT2
ENSG00000101115.12	2.39778	5.97138e-79	SALL4
ENSG00000173114.12	-3.17493	8.32127e-78	LRRN3
ENSG00000081479.12	2.46448	5.42085e-77	LRP2
ENSG00000175745.11	-1.86887	1.14251e-76	NR2F1
ENSG00000174963.17	-3.21058	6.76557e-75	ZIC4
ENSG00000075035.9	-6.85944	6.4429e-74	WSCD2
ENSG00000257935.2	4.01145	1.77885e-73	LHX5-AS1
ENSG00000003436.15	4.33701	3.21734e-73	TFPI
ENSG00000204103.3	-3.40385	2.07298e-72	MAFB
ENSG00000108947.4	-1.78882	2.50218e-72	EFNB3
ENSG00000163132.6	-3.68728	4.08488e-72	MSX1
ENSG00000136160.14	-3.43063	2.96038e-71	EDNRB
ENSG00000215397.3	-3.92149	8.84281e-71	SCRT2
ENSG00000140465.13	6.53517	1.8156e-70	CYP1A1
ENSG00000135903.18	-2.19957	3.67383e-70	PAX3
ENSG00000105996.6	-4.02313	6.72446e-69	HOXA2
ENSG00000171786.5	-2.2137	5.57879e-68	NHLH1
ENSG00000170370.11	8.40004	6.52804e-68	EMX2
ENSG00000178233.17	-3.34856	7.3329e-68	TMEM151B
ENSG00000131914.10	2.16363	2.64363e-66	LIN28A
ENSG00000108830.9	-1.86231	4.05024e-66	RND2
ENSG00000165443.11	-4.13477	4.92279e-65	PHYHIPL
ENSG00000196220.15	-1.87604	1.03097e-63	SRGAP3
ENSG00000168646.12	-2.03886	2.6236e-63	AXIN2
ENSG00000164251.4	3.96439	3.09064e-62	F2RL1
ENSG00000163873.9	-4.73946	4.50084e-62	GRIK3
ENSG00000126822.16	3.44691	5.95492e-62	PLEKHG3
ENSG00000164651.16	4.55241	6.55209e-62	SP8
ENSG00000172238.4	-8.30836	1.78435e-61	ATOH1
ENSG00000148200.16	1.70554	2.03975e-61	NR6A1
ENSG00000139352.3	-4.88421	2.29719e-61	ASCL1
ENSG00000265972.5	2.44969	7.44397e-60	TXNIP
ENSG00000119408.16	3.44204	1.00012e-59	NEK6
ENSG00000148180.19	3.85399	1.84447e-59	GSN
ENSG00000114654.7	-3.86532	7.04306e-59	EFCC1
ENSG00000281406.1	3.4898	2.51268e-58	BLACAT1
ENSG00000115414.18	1.96452	5.24704e-58	FN1
ENSG00000160352.15	-4.08758	6.23902e-58	ZNF714
ENSG00000139970.16	-2.48373	7.30472e-58	RTN1
ENSG00000113739.10	2.54686	9.55491e-58	STC2
ENSG00000205922.4	-3.55212	1.38523e-57	ONECUT3
ENSG00000274602.4	-3.9484	2.22076e-56	PI4KAP1
ENSG00000204624.7	-4.04831	3.65654e-56	DISP3
ENSG00000261678.2	-4.12319	6.51751e-56	SCRT1
ENSG00000126259.19	-3.06612	1.65321e-55	KIRREL2
ENSG00000176490.4	-4.54208	1.97532e-55	DIRAS1
ENSG00000116133.11	-2.10848	3.93768e-55	DHCR24
ENSG00000166145.14	5.4973	4.38114e-55	SPINT1
ENSG00000182103.4	-5.08278	6.22243e-55	FAM181B
ENSG00000198729.4	-3.27136	6.35387e-55	PPP1R14C
ENSG00000172020.12	-2.33345	1.13724e-54	GAP43
ENSG00000167601.11	2.47086	1.43386e-54	AXL
ENSG00000118785.13	4.59388	1.54785e-54	SPP1
ENSG00000128610.11	6.94079	1.84861e-54	FEZF1
ENSG00000147655.10	5.36294	2.74406e-54	RSPO2
ENSG00000150893.10	2.57752	6.40818e-54	FREM2
ENSG00000259417.2	-4.98212	1.4678e-53	CTXND1
ENSG00000221818.8	-3.13471	1.64037e-53	EBF2
ENSG00000122861.15	3.10524	7.5832e-53	PLAU
ENSG00000176014.12	2.13925	8.41793e-53	TUBB6
ENSG00000120738.7	2.27607	8.51408e-53	EGR1
ENSG00000120094.6	-5.691	3.38782e-52	HOXB1
ENSG00000135824.12	-4.25328	1.07319e-51	RGS8
ENSG00000169884.13	-3.02768	1.48989e-51	WNT10B
ENSG00000223573.6	4.6271	1.78275e-51	TINCR
ENSG00000105409.16	-3.78213	2.07927e-51	ATP1A3
ENSG00000075043.18	-2.77287	2.64483e-51	KCNQ2
ENSG00000121579.12	-2.62857	2.99277e-51	NAA50
ENSG00000112378.11	2.21167	3.16092e-51	PERP
ENSG00000138722.9	-1.63548	3.27187e-51	MMRN1
ENSG00000164684.13	-1.84407	5.32787e-51	ZNF704
ENSG00000104081.13	-1.63628	1.18518e-50	BMF
ENSG00000251095.6	4.1681	2.22505e-50	ENSG00000251095
ENSG00000143995.19	-3.1703	2.22505e-50	MEIS1
ENSG00000182168.14	-2.52922	3.02773e-50	UNC5C
ENSG00000018625.14	1.88517	7.50785e-50	ATP1A2
ENSG00000185559.13	2.11142	7.59825e-50	DLK1
ENSG00000169258.6	-2.96518	7.76335e-50	GPRIN1
ENSG00000099194.5	-1.47681	8.47793e-50	SCD
ENSG00000137142.4	-2.92875	1.61553e-49	IGFBPL1
ENSG00000244405.7	2.64434	1.71109e-49	ETV5
ENSG00000173917.10	-6.11023	4.08183e-49	HOXB2
ENSG00000137285.9	3.33434	4.32366e-49	TUBB2B
ENSG00000224864.4	-5.05928	5.00769e-49	ENSG00000224864
ENSG00000126067.11	2.96289	5.84469e-49	PSMB2
ENSG00000120093.11	-4.90337	6.92068e-49	HOXB3
ENSG00000130600.17	3.89148	1.4342e-48	H19
ENSG00000102935.11	-2.15861	2.00882e-48	ZNF423
ENSG00000187634.11	-4.9029	2.64155e-48	SAMD11
ENSG00000207955.5	-4.26504	3.56284e-48	ENSG00000207955
ENSG00000046604.12	2.0561	4.66721e-48	DSG2
ENSG00000130940.14	-2.84176	4.95183e-48	CASZ1
ENSG00000143816.7	-3.38833	1.21766e-47	WNT9A
ENSG00000181026.14	2.06722	1.36363e-47	AEN
ENSG00000089116.3	2.45307	3.08357e-47	LHX5
ENSG00000261409.1	4.8772	6.26697e-47	ENSG00000261409
ENSG00000136014.11	3.10027	6.73172e-47	USP44
ENSG00000125814.17	-2.31832	7.86498e-47	NAPB
ENSG00000105357.15	3.56771	9.02111e-47	MYH14
ENSG00000100302.6	-6.75158	9.60168e-47	RASD2
ENSG00000180660.7	-4.0978	1.75706e-46	MAB21L1
ENSG00000179981.9	-3.85043	2.0614e-46	TSHZ1
ENSG00000181541.5	-3.14905	2.33575e-46	MAB21L2
ENSG00000140807.6	-1.87081	3.01396e-46	NKD1
ENSG00000164292.12	-2.12426	4.04718e-46	RHOBTB3
ENSG00000125246.15	-2.89188	6.62447e-46	CLYBL
ENSG00000142627.12	2.36106	8.72547e-46	EPHA2
ENSG00000255330.9	-2.38102	1.55103e-45	ENSG00000255330
ENSG00000169604.19	-1.86071	2.14296e-45	ANTXR1
ENSG00000084628.9	-1.93676	2.23056e-45	NKAIN1
ENSG00000135926.14	3.63452	2.85145e-45	TMBIM1
ENSG00000133083.14	-2.38279	3.46966e-45	DCLK1
ENSG00000223764.2	-3.57025	5.78593e-45	LINC02593
ENSG00000198176.12	-2.63425	6.22007e-45	TFDP1
ENSG00000131711.14	-1.32406	8.74327e-45	MAP1B
ENSG00000196358.10	-4.70388	1.37657e-44	NTNG2
ENSG00000183798.4	-2.14467	1.50548e-44	EMILIN3
ENSG00000188064.9	1.45787	2.05288e-44	WNT7B
ENSG00000152583.12	-6.03482	3.41189e-44	SPARCL1
ENSG00000250742.2	-3.75573	3.65651e-44	LINC02381
ENSG00000171724.2	1.88268	4.346e-44	VAT1L
ENSG00000215218.3	-4.67414	5.29447e-44	UBE2QL1
ENSG00000111728.10	-2.24387	5.82569e-44	ST8SIA1
ENSG00000230316.6	6.28352	7.9632e-44	FEZF1-AS1
ENSG00000279694.1	-2.49681	2.19455e-43	ENSG00000279694
ENSG00000250539.1	3.93186	3.73475e-43	KRT8P33
ENSG00000168824.14	-2.30422	3.75842e-43	NSG1
ENSG00000091664.7	-2.97768	2.11351e-42	SLC17A6
ENSG00000184113.9	-4.23877	2.33888e-42	CLDN5
ENSG00000116962.14	3.01981	2.448e-42	NID1
ENSG00000184486.9	-1.51058	2.50625e-42	POU3F2
ENSG00000177469.12	1.48571	2.50625e-42	CAVIN1
ENSG00000224520.2	4.02408	2.78671e-42	KRT8P45
ENSG00000159251.6	2.31201	4.52061e-42	ACTC1
ENSG00000164061.4	-2.78393	6.25397e-42	BSN
ENSG00000104381.12	-2.62291	8.48794e-42	GDAP1
ENSG00000176903.4	-1.40969	8.59298e-42	PNMA1
ENSG00000133169.5	-1.97143	8.94606e-42	BEX1
ENSG00000260903.2	-2.95013	1.71916e-41	XKR7
ENSG00000171004.18	2.18613	2.49443e-41	HS6ST2
ENSG00000119630.13	3.2317	3.70348e-41	PGF
ENSG00000147100.10	-1.53619	6.8445e-41	SLC16A2
ENSG00000141458.12	1.77104	8.78873e-41	NPC1
ENSG00000163191.5	2.48917	1.56532e-40	S100A11
ENSG00000166450.12	1.84132	1.79614e-40	PRTG
ENSG00000170275.14	2.73236	1.79614e-40	CRTAP
ENSG00000135414.9	-1.49695	1.85881e-40	GDF11
ENSG00000184292.6	5.31111	2.71614e-40	TACSTD2
ENSG00000028277.21	-2.87164	3.72285e-40	POU2F2
ENSG00000143850.13	-2.07133	5.28009e-40	PLEKHA6
ENSG00000240563.1	4.73077	5.7422e-40	L1TD1
ENSG00000061337.15	-4.01953	5.83148e-40	LZTS1
ENSG00000120693.13	-3.65069	1.34162e-39	SMAD9
ENSG00000157637.12	-2.07278	2.25146e-39	SLC38A10
ENSG00000101109.11	2.7366	2.89529e-39	STK4
ENSG00000184588.17	-3.10756	3.35522e-39	PDE4B
ENSG00000165246.13	-3.54499	3.43148e-39	NLGN4Y
ENSG00000124126.13	-2.16912	4.87884e-39	PREX1
ENSG00000076356.6	-2.58916	5.03029e-39	PLXNA2
ENSG00000149925.17	1.37395	5.74654e-39	ALDOA
ENSG00000168016.13	3.06196	6.03095e-39	TRANK1
ENSG00000100433.15	-2.06773	6.11474e-39	KCNK10
ENSG00000039068.18	5.74195	6.25298e-39	CDH1
ENSG00000140450.8	2.34822	8.91662e-39	ARRDC4
ENSG00000121966.6	-1.86651	9.48064e-39	CXCR4
ENSG00000011201.11	4.64197	1.17863e-38	ANOS1
ENSG00000130287.13	-2.2077	2.63504e-38	NCAN
ENSG00000144596.12	3.90822	4.15451e-38	GRIP2
ENSG00000144834.13	-2.51939	4.66119e-38	TAGLN3
ENSG00000118898.15	3.24146	4.91193e-38	PPL
ENSG00000136931.9	4.82756	8.38255e-38	NR5A1
ENSG00000075240.16	3.34206	9.79431e-38	GRAMD4
ENSG00000077274.8	7.4949	1.04304e-37	CAPN6
ENSG00000091986.15	-1.54338	1.27153e-37	CCDC80
ENSG00000095596.11	-2.56988	1.47548e-37	CYP26A1
ENSG00000164082.14	-2.34399	1.52111e-37	GRM2
ENSG00000228224.3	5.2946	1.59313e-37	NACA4P
ENSG00000119283.15	-7.38796	2.82341e-37	TRIM67
ENSG00000066735.14	2.16463	3.00381e-37	KIF26A
ENSG00000189060.5	1.28083	4.01276e-37	H1F0
ENSG00000250337.5	2.75488	4.59484e-37	PURPL
ENSG00000100345.20	1.6477	7.25839e-37	MYH9
ENSG00000145681.10	3.61425	7.84024e-37	HAPLN1
ENSG00000185745.9	-2.19025	9.10726e-37	IFIT1
ENSG00000100234.11	1.89251	4.90886e-36	TIMP3
ENSG00000173376.13	-2.65723	4.93417e-36	NDNF
ENSG00000111057.10	3.62075	5.88984e-36	KRT18
ENSG00000229091.3	-7.06294	6.81407e-36	HSPA8P8
ENSG00000111249.13	-2.37777	7.26197e-36	CUX2
ENSG00000206538.8	3.23742	7.26572e-36	VGLL3
ENSG00000185883.11	-6.49055	8.60725e-36	ATP6V0C
ENSG00000130558.19	-2.50791	1.0466e-35	OLFM1
ENSG00000116574.5	-1.55265	1.05236e-35	RHOU
ENSG00000165061.14	-2.93344	1.21441e-35	ZMAT4
ENSG00000082781.11	2.38217	1.25117e-35	ITGB5
ENSG00000106038.12	-4.64616	1.31944e-35	EVX1
ENSG00000003989.17	4.57141	1.38172e-35	SLC7A2
ENSG00000143248.12	-2.52844	1.39318e-35	RGS5
ENSG00000106772.17	2.98952	3.0521e-35	PRUNE2
ENSG00000164434.11	3.88268	3.56771e-35	FABP7
ENSG00000136068.14	1.68925	4.25085e-35	FLNB
ENSG00000105722.9	2.63425	7.39259e-35	ERF
ENSG00000146374.13	-2.4757	9.09595e-35	RSPO3
ENSG00000083857.13	1.29274	9.24275e-35	FAT1
ENSG00000092068.19	2.2252	1.08619e-34	SLC7A8
ENSG00000166963.12	-1.3218	1.80217e-34	MAP1A
ENSG00000166426.7	-1.91227	2.61913e-34	CRABP1
ENSG00000135525.18	-3.21667	2.7535e-34	MAP7
ENSG00000091656.15	1.27695	2.9733e-34	ZFHX4
ENSG00000135333.13	-1.39222	3.07315e-34	EPHA7
ENSG00000152128.13	-3.77277	5.00196e-34	TMEM163
ENSG00000166147.13	3.19125	5.16214e-34	FBN1
ENSG00000180875.4	-2.66899	6.21785e-34	GREM2
ENSG00000106278.11	1.85132	6.46924e-34	PTPRZ1
ENSG00000187553.8	-2.00635	7.93036e-34	CYP26C1
ENSG00000158715.5	-2.00907	9.35887e-34	SLC45A3
ENSG00000116717.11	2.02642	2.84556e-33	GADD45A
ENSG00000118523.5	1.25795	3.92665e-33	CCN2
ENSG00000245526.10	-2.74904	4.30328e-33	LINC00461
ENSG00000176641.10	2.3893	4.73449e-33	RNF152
ENSG00000180354.15	-1.66819	5.60441e-33	MTURN
ENSG00000139044.10	3.10969	7.97933e-33	B4GALNT3
ENSG00000198910.12	-2.04046	8.05499e-33	L1CAM
ENSG00000160716.5	-3.34656	9.38772e-33	CHRNB2
ENSG00000103064.13	2.25606	1.04035e-32	SLC7A6
ENSG00000155760.2	1.4499	1.11098e-32	FZD7
ENSG00000175445.14	-4.8072	1.22105e-32	LPL
ENSG00000145721.11	1.75852	1.26135e-32	LIX1
ENSG00000213030.5	8.33975	2.09478e-32	CGB8
ENSG00000100095.18	-3.90991	2.9904e-32	SEZ6L
ENSG00000095139.13	1.67225	3.39676e-32	ARCN1
ENSG00000179314.13	-1.4765	3.80323e-32	WSCD1
ENSG00000133124.11	4.13126	8.67307e-32	IRS4
ENSG00000174307.6	2.4923	1.0662e-31	PHLDA3
ENSG00000148516.21	-1.50167	1.12111e-31	ZEB1
ENSG00000175793.11	6.29803	1.32281e-31	SFN
ENSG00000140263.13	-3.76138	1.33059e-31	SORD
ENSG00000138449.10	5.03526	1.36753e-31	SLC40A1
ENSG00000131094.3	-3.21514	1.67654e-31	C1QL1
ENSG00000177106.14	3.81811	2.12693e-31	EPS8L2
ENSG00000101098.12	-2.26642	2.85617e-31	RIMS4
ENSG00000007062.11	-1.92505	3.80579e-31	PROM1
ENSG00000151640.12	-2.88225	3.94228e-31	DPYSL4
ENSG00000162733.16	-3.95036	4.25549e-31	DDR2
ENSG00000142700.11	5.8289	5.05239e-31	DMRTA2
ENSG00000162493.16	-1.99478	6.50001e-31	PDPN
ENSG00000215089.3	3.92447	9.76146e-31	KRT18P11
ENSG00000167244.18	2.11523	1.26797e-30	IGF2
ENSG00000125462.16	7.19393	1.44094e-30	C1orf61
ENSG00000172667.10	1.86805	1.78682e-30	ZMAT3
ENSG00000087510.6	5.18745	2.09925e-30	TFAP2C
ENSG00000109991.8	-3.00226	2.48352e-30	P2RX3
ENSG00000107485.15	5.62007	2.69381e-30	GATA3
ENSG00000250208.6	-3.34448	3.0707e-30	FZD10-AS1
ENSG00000179456.10	-1.74897	3.242e-30	ZBTB18
ENSG00000112139.14	-1.82439	3.44147e-30	MDGA1
ENSG00000087303.17	4.07213	5.19713e-30	NID2
ENSG00000188522.14	3.30676	5.96513e-30	FAM83G
ENSG00000197261.11	7.56319	6.40425e-30	C6orf141
ENSG00000100314.3	-2.30287	7.65481e-30	CABP7
ENSG00000170390.15	-1.92104	9.15433e-30	DCLK2
ENSG00000229807.10	12.3307	1.17945e-29	XIST
ENSG00000116016.13	4.62669	1.40893e-29	EPAS1
ENSG00000266524.2	-2.35099	1.42814e-29	GDF10
ENSG00000067798.14	2.50814	1.49316e-29	NAV3
ENSG00000164853.8	-4.12486	1.84176e-29	UNCX
ENSG00000131242.17	1.62516	1.96643e-29	RAB11FIP4
ENSG00000056487.15	-1.69854	2.23016e-29	PHF21B
ENSG00000114631.10	-1.74909	2.46387e-29	PODXL2
ENSG00000166106.3	-1.97327	2.74018e-29	ADAMTS15
ENSG00000166257.8	-3.39383	2.9695e-29	SCN3B
ENSG00000163545.8	1.66016	3.03425e-29	NUAK2
ENSG00000186897.4	-3.94887	3.09266e-29	C1QL4
ENSG00000103056.11	-2.65335	3.17471e-29	SMPD3
ENSG00000203879.11	-2.6685	3.53635e-29	GDI1
ENSG00000137936.16	2.29689	3.61704e-29	BCAR3
ENSG00000103449.11	1.49542	4.57299e-29	SALL1
ENSG00000024422.11	3.22523	4.60029e-29	EHD2
ENSG00000171604.11	-1.34861	5.12298e-29	CXXC5
ENSG00000117632.22	-1.48148	6.06986e-29	STMN1
ENSG00000171533.11	-2.04101	8.56617e-29	MAP6
ENSG00000160097.16	-2.09543	9.0165e-29	FNDC5
ENSG00000124785.8	-2.60524	1.02491e-28	NRN1
ENSG00000171617.13	-1.55554	1.52365e-28	ENC1
ENSG00000187772.7	3.11478	1.81832e-28	LIN28B
ENSG00000134917.9	-5.34132	2.02525e-28	ADAMTS8
ENSG00000197872.11	-2.30371	2.0809e-28	FAM49A
ENSG00000107863.17	-1.53913	2.48294e-28	ARHGAP21
ENSG00000124160.11	-1.55968	2.56316e-28	NCOA5
ENSG00000188042.7	1.46788	2.56793e-28	ARL4C
ENSG00000180340.6	1.86735	2.83747e-28	FZD2
ENSG00000139800.8	-1.4256	3.32185e-28	ZIC5
ENSG00000174871.10	-2.00135	3.36644e-28	CNIH2
ENSG00000111481.9	2.768	3.41756e-28	COPZ1
ENSG00000155657.26	-3.74628	3.81579e-28	TTN
ENSG00000134250.19	1.15906	5.32878e-28	NOTCH2
ENSG00000198822.10	3.22579	5.61181e-28	GRM3
ENSG00000272734.1	3.52106	6.37911e-28	ADIRF-AS1
ENSG00000149090.11	5.75219	7.21235e-28	PAMR1
ENSG00000136826.14	3.81132	7.62953e-28	KLF4
ENSG00000136367.13	-2.44473	7.91671e-28	ZFHX2
ENSG00000164946.19	-4.38583	9.7375e-28	FREM1
ENSG00000151490.13	-3.82491	1.04445e-27	PTPRO
ENSG00000130303.12	6.03053	1.10003e-27	BST2
ENSG00000176749.8	-1.78589	1.13822e-27	CDK5R1
ENSG00000232593.7	2.28642	1.152e-27	KANTR
ENSG00000095739.10	-2.38798	1.79402e-27	BAMBI
ENSG00000046653.14	-2.73115	1.9414e-27	GPM6B
ENSG00000143333.6	-1.64717	1.96282e-27	RGS16
ENSG00000065361.14	3.24622	2.06761e-27	ERBB3
ENSG00000177875.4	-2.08524	2.47523e-27	CCDC184
ENSG00000225783.6	-1.13963	2.62326e-27	MIAT
ENSG00000138083.4	6.94451	2.69354e-27	SIX3
ENSG00000090097.21	-1.65418	2.71617e-27	PCBP4
ENSG00000184216.13	1.80358	6.09178e-27	IRAK1
ENSG00000218739.9	-2.93462	6.11738e-27	CEBPZOS
ENSG00000162188.5	-2.34446	7.10404e-27	GNG3
ENSG00000186469.8	-1.56509	7.26612e-27	GNG2
ENSG00000013588.7	4.57482	7.68226e-27	GPRC5A
ENSG00000185090.14	-3.05597	8.74601e-27	MANEAL
ENSG00000100060.17	-2.46046	9.06127e-27	MFNG
ENSG00000111186.12	2.06286	9.08887e-27	WNT5B
ENSG00000233237.6	-3.18794	9.33177e-27	LINC00472
ENSG00000167291.15	-1.6787	1.26355e-26	TBC1D16
ENSG00000139263.11	2.61772	2.10384e-26	LRIG3
ENSG00000183691.4	-3.39636	2.28997e-26	NOG
ENSG00000156140.9	-3.07193	2.66098e-26	ADAMTS3
ENSG00000242950.6	6.19369	3.40463e-26	ERVW-1
ENSG00000171368.11	-1.78806	3.5095e-26	TPPP
ENSG00000149591.16	1.40302	4.00368e-26	TAGLN
ENSG00000186642.15	-3.28969	4.10403e-26	PDE2A
ENSG00000082397.17	-2.14905	4.31228e-26	EPB41L3
ENSG00000138829.11	1.39706	4.73123e-26	FBN2
ENSG00000175130.6	-1.15213	5.48024e-26	MARCKSL1
ENSG00000137266.14	-1.73248	6.03671e-26	SLC22A23
ENSG00000187244.10	2.82195	6.66317e-26	BCAM
ENSG00000066044.14	1.6419	7.36665e-26	ELAVL1
ENSG00000075213.10	2.15378	7.68439e-26	SEMA3A
ENSG00000073803.13	-1.89192	8.67286e-26	MAP3K13
ENSG00000107105.14	-3.22825	9.17484e-26	ELAVL2
ENSG00000221968.8	2.72993	9.79882e-26	FADS3
ENSG00000089199.9	-2.69238	1.04339e-25	CHGB
ENSG00000152192.7	-1.87547	1.04477e-25	POU4F1
ENSG00000148677.6	4.09668	1.11546e-25	ANKRD1
ENSG00000111783.12	-1.90987	1.22082e-25	RFX4
ENSG00000198846.5	-2.72611	1.2541e-25	TOX
ENSG00000128534.7	-2.0524	1.44323e-25	LSM8
ENSG00000185070.10	2.51516	1.75149e-25	FLRT2
ENSG00000052344.15	6.42206	1.89611e-25	PRSS8
ENSG00000113763.10	-3.86293	2.36531e-25	UNC5A
ENSG00000168502.17	-1.67526	3.05055e-25	MTCL1
ENSG00000158258.16	-1.96901	3.30686e-25	CLSTN2
ENSG00000120149.8	-1.67186	5.01021e-25	MSX2
ENSG00000101665.8	-2.21009	5.46738e-25	SMAD7
ENSG00000167081.16	-1.21574	6.69247e-25	PBX3
ENSG00000159307.18	-1.57659	8.36893e-25	SCUBE1
ENSG00000228930.1	-7.61702	9.69566e-25	MTCO1P3
ENSG00000154319.14	-1.79806	1.12837e-24	FAM167A
ENSG00000137460.8	2.84505	1.37604e-24	FHDC1
ENSG00000269526.1	8.13521	1.72292e-24	ERVV-1
ENSG00000174136.11	-1.19858	2.30934e-24	RGMB
ENSG00000112149.9	-3.79214	2.5442e-24	CD83
ENSG00000092421.16	1.36093	2.82796e-24	SEMA6A
ENSG00000069812.11	4.60695	2.90839e-24	HES2
ENSG00000153266.12	9.1366	2.91758e-24	FEZF2
ENSG00000149218.4	2.44775	2.97549e-24	ENDOD1
ENSG00000130479.10	-2.01766	3.29087e-24	MAP1S
ENSG00000147234.10	-2.37175	4.65976e-24	FRMPD3
ENSG00000189127.7	7.07194	5.23637e-24	ANKRD34B
ENSG00000101384.11	1.55343	8.14979e-24	JAG1
ENSG00000004848.7	10.8234	9.46381e-24	ARX
ENSG00000105825.11	3.45855	9.59658e-24	TFPI2
ENSG00000131149.18	-1.41824	9.94623e-24	GSE1
ENSG00000112902.11	-1.39705	1.0152e-23	SEMA5A
ENSG00000176857.5	2.42094	1.06939e-23	GJA1P1
ENSG00000151474.21	-1.28676	1.2863e-23	FRMD4A
ENSG00000106341.10	-3.40371	1.40848e-23	PPP1R17
ENSG00000123307.3	-2.08977	1.56334e-23	NEUROD4
ENSG00000180592.16	1.74419	1.61268e-23	SKIDA1
ENSG00000157168.18	-2.09224	1.63541e-23	NRG1
ENSG00000151552.11	-4.77792	1.67132e-23	QDPR
ENSG00000164100.8	-4.07017	2.40122e-23	NDST3
ENSG00000117016.9	-1.11669	2.59887e-23	RIMS3
ENSG00000115507.9	5.15797	2.89999e-23	OTX1
ENSG00000135245.9	3.14774	2.91811e-23	HILPDA
ENSG00000101210.10	-2.15588	2.97803e-23	EEF1A2
ENSG00000131238.17	1.7623	3.44383e-23	PPT1
ENSG00000104549.11	-1.72	5.07983e-23	SQLE
ENSG00000116560.10	-1.54183	5.72824e-23	SFPQ
ENSG00000176771.16	-2.74522	5.98488e-23	NCKAP5
ENSG00000144331.18	5.9866	6.19769e-23	ZNF385B
ENSG00000099804.8	3.22855	6.90494e-23	CDC34
ENSG00000152932.7	-3.06671	8.01722e-23	RAB3C
ENSG00000141425.17	-1.57377	8.35228e-23	RPRD1A
ENSG00000206557.5	1.36422	8.5145e-23	TRIM71
ENSG00000005469.11	2.35336	8.80406e-23	CROT
ENSG00000122042.9	-1.61101	1.16299e-22	UBL3
ENSG00000147274.14	-1.32471	1.18916e-22	RBMX
ENSG00000254087.7	3.32089	1.35977e-22	LYN
ENSG00000129595.12	-2.96181	1.56259e-22	EPB41L4A
ENSG00000132359.14	-2.05645	1.75511e-22	RAP1GAP2
ENSG00000147642.16	-3.11079	2.01598e-22	SYBU
ENSG00000145824.12	3.17617	2.0363e-22	CXCL14
ENSG00000244879.6	1.63616	2.06755e-22	GABPB1-AS1
ENSG00000090530.9	2.03208	2.33211e-22	P3H2
ENSG00000140262.17	-1.61546	2.33826e-22	TCF12
ENSG00000013364.18	2.27542	2.39947e-22	MVP
ENSG00000124406.16	-1.94701	2.49433e-22	ATP8A1
ENSG00000118432.12	-4.66832	2.548e-22	CNR1
ENSG00000136960.12	-1.99796	3.81857e-22	ENPP2
ENSG00000080644.15	-2.85407	4.34786e-22	CHRNA3
ENSG00000141431.10	-1.65173	4.69226e-22	ASXL3
ENSG00000102119.10	2.56005	4.7023e-22	EMD
ENSG00000213190.3	-1.40372	6.30172e-22	MLLT11
ENSG00000092758.15	2.98636	6.32127e-22	COL9A3
ENSG00000073350.13	5.52372	6.60598e-22	LLGL2
ENSG00000134824.13	-1.12136	7.46588e-22	FADS2
ENSG00000104112.8	-3.71164	7.48595e-22	SCG3
ENSG00000163661.3	1.26106	9.44217e-22	PTX3
ENSG00000166111.9	-3.08171	9.66e-22	SVOP
ENSG00000103710.10	5.1337	1.02771e-21	RASL12
ENSG00000263276.1	-7.13941	1.1197e-21	ENSG00000263276
ENSG00000276248.1	2.93554	1.12196e-21	ENSG00000276248
ENSG00000148175.12	3.60764	1.13019e-21	STOM
ENSG00000114646.9	-2.73047	1.22942e-21	CSPG5
ENSG00000137872.16	-1.65369	1.24289e-21	SEMA6D
ENSG00000215769.8	-3.33483	1.35622e-21	ARHGAP27P1-BPTFP1-KPNA2P3
ENSG00000134363.11	2.83192	1.47738e-21	FST
ENSG00000068697.6	1.84205	1.86049e-21	LAPTM4A
ENSG00000166402.8	-1.92629	2.48658e-21	TUB
ENSG00000184156.16	-2.50459	2.76648e-21	KCNQ3
ENSG00000078018.19	-1.00833	2.80078e-21	MAP2
ENSG00000076716.8	1.11909	2.94941e-21	GPC4
ENSG00000214289.2	3.27521	3.26764e-21	RPL39P5
ENSG00000129521.13	2.44289	3.3532e-21	EGLN3
ENSG00000166086.12	-1.29212	3.76341e-21	JAM3
ENSG00000106780.8	-1.42196	4.0784e-21	MEGF9
ENSG00000104413.15	5.88594	4.30228e-21	ESRP1
ENSG00000244509.3	3.15432	4.59668e-21	APOBEC3C
ENSG00000154764.5	-2.16023	5.19347e-21	WNT7A
ENSG00000078328.20	-3.2206	5.62112e-21	RBFOX1
ENSG00000125821.11	-1.81034	6.51032e-21	DTD1
ENSG00000179455.7	-1.91896	6.81346e-21	MKRN3
ENSG00000187605.15	-1.32834	6.8702e-21	TET3
ENSG00000141753.6	1.63791	6.9463e-21	IGFBP4
ENSG00000183145.8	-2.46796	8.84747e-21	RIPPLY3
ENSG00000113273.15	-1.84503	1.00884e-20	ARSB
ENSG00000114315.3	1.57116	1.13736e-20	HES1
ENSG00000124225.15	-2.27169	1.4185e-20	PMEPA1
ENSG00000103966.10	1.53534	1.45704e-20	EHD4
ENSG00000198914.3	-1.63752	1.62689e-20	POU3F3
ENSG00000067715.13	-1.68895	1.7979e-20	SYT1
ENSG00000132424.14	1.64963	1.80542e-20	PNISR
ENSG00000115561.15	-1.27972	2.19328e-20	CHMP3
ENSG00000198168.8	3.6169	2.22496e-20	SVIP
ENSG00000134107.4	2.95247	2.22496e-20	BHLHE40
ENSG00000139910.19	-1.51939	2.39752e-20	NOVA1
ENSG00000132639.12	-3.16162	2.48888e-20	SNAP25
ENSG00000138696.10	-3.12568	2.66366e-20	BMPR1B
ENSG00000154734.14	2.18027	2.8528e-20	ADAMTS1
ENSG00000182670.13	-1.01329	2.85669e-20	TTC3
ENSG00000168542.14	1.59334	2.86151e-20	COL3A1
ENSG00000162415.6	-2.23022	3.63448e-20	ZSWIM5
ENSG00000149212.11	1.07911	3.70456e-20	SESN3
ENSG00000186868.15	-2.20233	4.05182e-20	MAPT
ENSG00000071242.11	-1.49246	4.09807e-20	RPS6KA2
ENSG00000136205.16	1.31001	4.09807e-20	TNS3
ENSG00000101542.9	3.40229	4.29196e-20	CDH20
ENSG00000136997.17	1.74688	4.35473e-20	MYC
ENSG00000180543.4	2.2652	4.35473e-20	TSPYL5
ENSG00000028137.18	2.29025	4.38455e-20	TNFRSF1B
ENSG00000162692.10	2.38966	4.40649e-20	VCAM1
ENSG00000231203.1	3.95554	6.03694e-20	KRT8P10
ENSG00000119688.20	1.60841	6.45439e-20	ABCD4
ENSG00000106689.10	-2.19734	7.04553e-20	LHX2
ENSG00000177551.5	-1.97282	7.44177e-20	NHLH2
ENSG00000143217.8	5.89871	7.98549e-20	NECTIN4
ENSG00000142798.17	2.38569	8.02457e-20	HSPG2
ENSG00000108001.13	-2.75972	1.05638e-19	EBF3
ENSG00000145794.16	-2.19794	1.05993e-19	MEGF10
ENSG00000129116.17	1.85355	1.06952e-19	PALLD
ENSG00000120549.17	1.99152	1.11055e-19	KIAA1217
ENSG00000278996.1	-4.13807	1.11109e-19	ENSG00000278996
ENSG00000280441.2	-4.13807	1.11109e-19	ENSG00000280441
ENSG00000231205.11	-1.75968	1.13155e-19	ZNF826P
ENSG00000171956.6	3.04878	1.19555e-19	FOXB1
ENSG00000152767.16	1.21838	1.23306e-19	FARP1
ENSG00000132854.18	4.05788	1.30972e-19	KANK4
ENSG00000138823.13	-4.95225	1.3352e-19	MTTP
ENSG00000224697.1	-4.22138	1.41426e-19	NEFMP1
ENSG00000231609.5	3.14985	1.41862e-19	ENSG00000231609
ENSG00000117595.10	6.21356	1.42325e-19	IRF6
ENSG00000179348.11	2.78563	1.47695e-19	GATA2
ENSG00000134755.14	1.61206	1.50995e-19	DSC2
ENSG00000177511.5	-2.78082	1.56426e-19	ST8SIA3
ENSG00000187608.8	2.11839	1.7943e-19	ISG15
ENSG00000157216.15	-1.10872	2.12384e-19	SSBP3
ENSG00000135074.15	1.57623	2.18129e-19	ADAM19
ENSG00000151322.18	-3.57839	2.19812e-19	NPAS3
ENSG00000196576.14	1.09897	2.3405e-19	PLXNB2
ENSG00000117971.11	-4.15017	2.70325e-19	CHRNB4
ENSG00000125898.12	-1.67247	2.87831e-19	FAM110A
ENSG00000057294.14	2.05271	3.06932e-19	PKP2
ENSG00000169550.12	5.69928	3.16798e-19	MUC15
ENSG00000121297.6	-3.27113	3.19058e-19	TSHZ3
ENSG00000109265.13	-1.58123	3.21085e-19	KIAA1211
ENSG00000198668.10	-1.83427	3.45036e-19	CALM1
ENSG00000156804.7	-3.52756	3.74824e-19	FBXO32
ENSG00000144191.11	-4.55883	3.78882e-19	CNGA3
ENSG00000133069.15	-1.36824	3.87444e-19	TMCC2
ENSG00000107829.13	2.06589	3.8987e-19	FBXW4
ENSG00000182492.15	3.3646	4.3214e-19	BGN
ENSG00000130066.16	2.54371	4.50106e-19	SAT1
ENSG00000165215.6	4.66304	5.3198e-19	CLDN3
ENSG00000267631.4	8.20369	6.06318e-19	CGB1
ENSG00000132669.12	-2.25357	6.58869e-19	RIN2
ENSG00000144218.18	-1.71411	6.76334e-19	AFF3
ENSG00000120708.16	3.4074	6.88782e-19	TGFBI
ENSG00000068615.17	-2.55695	6.9296e-19	REEP1
ENSG00000244313.3	1.04477	7.07562e-19	ENSG00000244313
ENSG00000163618.17	-2.1054	7.25883e-19	CADPS
ENSG00000135549.14	4.39565	7.46054e-19	PKIB
ENSG00000213398.7	3.15957	8.76453e-19	LCAT
ENSG00000126803.9	3.25915	9.1985e-19	HSPA2
ENSG00000166848.5	-1.39733	1.05275e-18	TERF2IP
ENSG00000124067.16	3.87029	1.08122e-18	SLC12A4
ENSG00000164924.17	-1.74861	1.10202e-18	YWHAZ
ENSG00000245848.2	4.37332	1.16187e-18	CEBPA
ENSG00000167600.13	6.36443	1.19687e-18	CYP2S1
ENSG00000214207.2	3.80027	1.29548e-18	KRT18P10
ENSG00000106565.17	-6.04394	1.32546e-18	TMEM176B
ENSG00000095303.14	3.17193	1.38059e-18	PTGS1
ENSG00000176092.14	3.71996	1.46674e-18	CRYBG2
ENSG00000242125.3	2.26456	1.50738e-18	SNHG3
ENSG00000082556.10	-1.72017	1.51417e-18	OPRK1
ENSG00000065618.18	4.47599	1.51417e-18	COL17A1
ENSG00000158042.8	-2.16238	1.51625e-18	MRPL17
ENSG00000133980.4	7.27387	1.53227e-18	VRTN
ENSG00000128342.4	3.65422	1.73725e-18	LIF
ENSG00000101856.9	-1.05134	1.7613e-18	PGRMC1
ENSG00000259436.1	-8.14978	2.00336e-18	ENSG00000259436
ENSG00000151615.3	-4.98159	2.30969e-18	POU4F2
ENSG00000007171.16	13.3335	2.38492e-18	NOS2
ENSG00000135480.15	5.11201	2.40008e-18	KRT7
ENSG00000214336.4	3.79401	2.65023e-18	FOXI3
ENSG00000134762.16	4.65251	2.6754e-18	DSC3
ENSG00000142549.9	-1.10097	2.93681e-18	IGLON5
ENSG00000154864.11	-2.36082	2.94074e-18	PIEZO2
ENSG00000235750.9	5.01675	2.96997e-18	KIAA0040
ENSG00000254377.5	-1.39818	3.05575e-18	MIR124-2HG
ENSG00000126733.20	-2.34466	3.34536e-18	DACH2
ENSG00000101134.11	-2.45594	3.3783e-18	DOK5
ENSG00000147488.11	-2.71563	3.49925e-18	ST18
ENSG00000155816.19	-1.60031	3.69077e-18	FMN2
ENSG00000183307.3	-1.71733	4.02088e-18	TMEM121B
ENSG00000107798.17	-1.83734	4.30134e-18	LIPA
ENSG00000125148.6	3.61395	4.32673e-18	MT2A
ENSG00000115221.10	5.38174	4.40297e-18	ITGB6
ENSG00000105289.14	5.09819	4.50623e-18	TJP3
ENSG00000137267.5	-1.06045	4.68595e-18	TUBB2A
ENSG00000072803.17	1.55135	5.31411e-18	FBXW11
ENSG00000159212.12	2.75885	6.59463e-18	CLIC6
ENSG00000165566.12	-3.26612	7.02247e-18	AMER2
ENSG00000181885.18	4.86633	7.19867e-18	CLDN7
ENSG00000147400.8	-1.36447	7.56935e-18	CETN2
ENSG00000184185.9	-2.61116	7.95273e-18	KCNJ12
ENSG00000116141.15	-1.62757	8.01045e-18	MARK1
ENSG00000154917.10	-1.1272	8.61808e-18	RAB6B
ENSG00000231817.7	4.803	9.37146e-18	LINC01198
ENSG00000107954.10	2.92139	9.79139e-18	NEURL1
ENSG00000170381.12	5.2565	1.00753e-17	SEMA3E
ENSG00000165072.9	3.37329	1.06283e-17	MAMDC2
ENSG00000005379.15	1.40905	1.20073e-17	TSPOAP1
ENSG00000159176.13	1.42798	1.27005e-17	CSRP1
ENSG00000125084.11	-3.127	1.54434e-17	WNT1
ENSG00000008196.12	-1.37403	1.60657e-17	TFAP2B
ENSG00000137076.20	1.10444	1.60961e-17	TLN1
ENSG00000112972.14	-1.8808	1.74231e-17	HMGCS1
ENSG00000124212.5	1.6074	1.92869e-17	PTGIS
ENSG00000112773.15	2.20753	1.93425e-17	TENT5A
ENSG00000170893.3	1.72207	1.98971e-17	TRH
ENSG00000067064.10	-1.48898	2.07935e-17	IDI1
ENSG00000094755.16	4.43379	2.12816e-17	GABRP
ENSG00000218418.2	-1.55287	2.13537e-17	ENSG00000218418
ENSG00000129596.4	-1.52543	2.37819e-17	CDO1
ENSG00000112419.14	1.86972	2.39214e-17	PHACTR2
ENSG00000163273.3	-7.61753	2.45319e-17	NPPC
ENSG00000260272.1	12.9614	2.57094e-17	ENSG00000260272
ENSG00000117394.20	2.18788	2.58746e-17	SLC2A1
ENSG00000105193.8	1.11247	3.0003e-17	RPS16
ENSG00000244694.7	1.79297	3.0003e-17	PTCHD4
ENSG00000101224.17	-1.58451	3.05353e-17	CDC25B
ENSG00000183579.15	-1.24862	3.41611e-17	ZNRF3
ENSG00000186907.7	-2.03771	3.52245e-17	RTN4RL2
ENSG00000183876.8	3.23767	3.56716e-17	ARSI
ENSG00000077092.18	2.4417	3.86477e-17	RARB
ENSG00000107438.8	2.06785	3.92475e-17	PDLIM1
ENSG00000146072.6	1.15083	4.05572e-17	TNFRSF21
ENSG00000131943.17	2.15241	4.13252e-17	C19orf12
ENSG00000167123.18	-1.83736	4.54862e-17	CERCAM
ENSG00000138798.11	3.23997	5.27774e-17	EGF
ENSG00000170549.3	-2.9779	5.55207e-17	IRX1
ENSG00000130477.15	-2.2009	6.60263e-17	UNC13A
ENSG00000117523.15	1.18491	8.39735e-17	PRRC2C
ENSG00000234648.1	2.50568	8.40357e-17	ENSG00000234648
ENSG00000132821.11	-1.6076	8.54664e-17	VSTM2L
ENSG00000165730.14	1.83145	8.54664e-17	STOX1
ENSG00000242498.7	-1.26009	9.5114e-17	ARPIN
ENSG00000110427.14	-1.75182	1.0475e-16	KIAA1549L
ENSG00000260804.3	-2.70124	1.13837e-16	LINC01963
ENSG00000157833.12	-1.33615	1.27316e-16	GAREM2
ENSG00000108604.15	1.57577	1.33485e-16	SMARCD2
ENSG00000150961.14	2.24603	1.4344e-16	SEC24D
ENSG00000149679.11	-1.59886	1.49159e-16	CABLES2
ENSG00000279192.1	2.37759	1.54117e-16	PWAR5
ENSG00000197928.10	-2.39769	1.54403e-16	ZNF677
ENSG00000116852.14	-1.53308	1.90921e-16	KIF21B
ENSG00000234741.7	2.23782	2.02924e-16	GAS5
ENSG00000059728.10	-4.14648	2.05676e-16	MXD1
ENSG00000145632.14	1.59437	2.10096e-16	PLK2
ENSG00000125355.15	-1.89484	2.15221e-16	TMEM255A
ENSG00000177432.6	-1.9474	2.15667e-16	NAP1L5
ENSG00000279800.2	-1.39946	2.41697e-16	BCLAF1P2
ENSG00000101608.12	1.21508	2.48889e-16	MYL12A
ENSG00000104818.14	7.73486	2.67711e-16	CGB2
ENSG00000117069.14	1.70546	2.72847e-16	ST6GALNAC5
ENSG00000161513.11	1.76991	2.96666e-16	FDXR
ENSG00000228716.6	-1.1842	3.25666e-16	DHFR
ENSG00000133639.4	2.9848	3.48084e-16	BTG1
ENSG00000118515.11	2.78528	3.49646e-16	SGK1
ENSG00000155980.11	-1.8572	3.57613e-16	KIF5A
ENSG00000154721.14	-1.08941	3.77382e-16	JAM2
ENSG00000145242.13	-5.05543	3.77996e-16	EPHA5
ENSG00000041515.15	-4.09674	3.88758e-16	MYO16
ENSG00000103460.16	1.01087	3.95598e-16	TOX3
ENSG00000204682.5	-1.54271	4.35318e-16	MIR1915HG
ENSG00000148426.12	3.66013	4.63754e-16	PROSER2
ENSG00000167114.12	-1.6144	4.84945e-16	SLC27A4
ENSG00000140564.11	1.54551	4.90026e-16	FURIN
ENSG00000153253.16	-3.78814	4.93339e-16	SCN3A
ENSG00000171450.5	-3.62742	5.03252e-16	CDK5R2
ENSG00000124486.12	1.04246	5.08329e-16	USP9X
ENSG00000103034.14	-1.12686	5.44114e-16	NDRG4
ENSG00000112238.11	-6.11509	5.49756e-16	PRDM13
ENSG00000151952.15	-3.5372	6.33553e-16	TMEM132D
ENSG00000076706.16	1.57114	6.67465e-16	MCAM
ENSG00000198805.11	1.50611	6.80059e-16	PNP
ENSG00000226549.3	-1.6925	7.00115e-16	SCDP1
ENSG00000041982.15	1.61782	7.03723e-16	TNC
ENSG00000272078.1	-2.20664	7.09015e-16	ENSG00000272078
ENSG00000107554.16	1.42492	7.11396e-16	DNMBP
ENSG00000177614.10	-2.14752	7.11672e-16	PGBD5
ENSG00000197461.13	4.00199	7.29853e-16	PDGFA
ENSG00000086062.12	1.34363	8.07163e-16	B4GALT1
ENSG00000188647.12	1.10405	8.51744e-16	PTAR1
ENSG00000189052.6	12.2967	1.05933e-15	CGB5
ENSG00000205336.11	-1.44934	1.09075e-15	ADGRG1
ENSG00000269837.1	-1.70857	1.14706e-15	IPO5P1
ENSG00000135046.13	3.24471	1.16112e-15	ANXA1
ENSG00000172819.16	2.55769	1.27053e-15	RARG
ENSG00000070367.15	1.42711	1.32578e-15	EXOC5
ENSG00000125354.22	-1.12349	1.36964e-15	SEPTIN6
ENSG00000183762.12	-1.19599	1.37882e-15	KREMEN1
ENSG00000105939.12	2.10902	1.46141e-15	ZC3HAV1
ENSG00000170004.16	-1.48652	1.50475e-15	CHD3
ENSG00000266709.1	2.16472	1.58511e-15	ENSG00000266709
ENSG00000183908.5	-1.37211	1.70238e-15	LRRC55
ENSG00000134569.9	-1.03565	1.72365e-15	LRP4
ENSG00000173334.3	1.85971	1.76205e-15	TRIB1
ENSG00000267573.1	4.08221	1.91793e-15	KRT8P5
ENSG00000083307.10	4.95588	1.94085e-15	GRHL2
ENSG00000025039.14	-1.95593	1.9562e-15	RRAGD
ENSG00000136868.10	1.29484	1.97697e-15	SLC31A1
ENSG00000152137.6	1.74152	2.06067e-15	HSPB8
ENSG00000260852.1	-2.53257	2.14115e-15	FBXL19-AS1
ENSG00000183655.12	-1.21768	2.20542e-15	KLHL25
ENSG00000160752.14	-1.09474	2.2722e-15	FDPS
ENSG00000130518.16	-2.88078	2.28262e-15	IQCN
ENSG00000186340.14	-2.51825	2.28262e-15	THBS2
ENSG00000100811.12	1.4001	2.52322e-15	YY1
ENSG00000186487.17	-6.29366	2.59946e-15	MYT1L
ENSG00000105649.9	-2.17208	2.65463e-15	RAB3A
ENSG00000178403.3	-2.83569	2.83675e-15	NEUROG2
ENSG00000157404.15	-1.65762	2.87144e-15	KIT
ENSG00000052795.12	-1.55664	2.95685e-15	FNIP2
ENSG00000105997.22	-6.33569	3.00104e-15	HOXA3
ENSG00000240668.1	4.45337	3.06746e-15	KRT8P36
ENSG00000118407.14	2.44265	3.10593e-15	FILIP1
ENSG00000163081.2	-5.52892	3.44757e-15	CCDC140
ENSG00000214357.8	1.15082	3.55373e-15	NEURL1B
ENSG00000145526.11	3.10484	3.69546e-15	CDH18
ENSG00000153551.13	2.18561	4.1791e-15	CMTM7
ENSG00000179796.11	4.43489	4.1791e-15	LRRC3B
ENSG00000103257.8	1.24398	4.28247e-15	SLC7A5
ENSG00000142552.7	2.49332	4.32951e-15	RCN3
ENSG00000101204.16	-3.14721	4.61929e-15	CHRNA4
ENSG00000100413.16	-1.77187	5.43578e-15	POLR3H
ENSG00000163463.11	2.72292	5.70568e-15	KRTCAP2
ENSG00000082512.14	1.9294	5.7847e-15	TRAF5
ENSG00000163083.5	-4.65477	5.87739e-15	INHBB
ENSG00000122574.10	2.44951	5.91074e-15	WIPF3
ENSG00000116791.13	-7.52604	6.22947e-15	CRYZ
ENSG00000274211.4	12.0037	6.34376e-15	SOCS7
ENSG00000215105.4	-1.11482	6.34376e-15	TTC3P1
ENSG00000168610.14	1.12085	6.66057e-15	STAT3
ENSG00000164438.5	-2.98774	6.9645e-15	TLX3
ENSG00000160703.15	1.97648	7.14836e-15	NLRX1
ENSG00000131002.11	-8.72736	7.63628e-15	TXLNGY
ENSG00000126746.17	1.79514	7.80834e-15	ZNF384
ENSG00000237187.8	-1.69708	8.72191e-15	NR2F1-AS1
ENSG00000139428.11	-1.63331	8.86807e-15	MMAB
ENSG00000181965.5	-2.87848	8.97766e-15	NEUROG1
ENSG00000102230.13	-2.05724	9.82221e-15	PCYT1B
ENSG00000189057.10	-1.50556	9.82221e-15	FAM111B
ENSG00000092964.17	-1.02673	1.04814e-14	DPYSL2
ENSG00000171208.9	-1.50199	1.05259e-14	NETO2
ENSG00000196767.6	-11.3916	1.06361e-14	POU3F4
ENSG00000241697.4	-1.2267	1.0663e-14	TMEFF1
ENSG00000113658.16	2.18312	1.09987e-14	SMAD5
ENSG00000138448.11	1.73765	1.12115e-14	ITGAV
ENSG00000018189.12	-1.13438	1.18296e-14	RUFY3
ENSG00000007237.18	1.57863	1.26951e-14	GAS7
ENSG00000268964.1	8.66921	1.311e-14	ERVV-2
ENSG00000179604.9	-1.24407	1.32064e-14	CDC42EP4
ENSG00000153956.15	-2.18566	1.32064e-14	CACNA2D1
ENSG00000173821.19	1.29955	1.40104e-14	RNF213
ENSG00000111110.11	-1.42582	1.45706e-14	PPM1H
ENSG00000174498.13	-1.00212	1.45957e-14	IGDCC3
ENSG00000233639.5	-2.81112	1.4849e-14	PANTR1
ENSG00000180616.8	-3.39739	1.50065e-14	SSTR2
ENSG00000177108.5	-2.66569	1.50308e-14	ZDHHC22
ENSG00000233056.2	6.23247	1.54062e-14	ERVH48-1
ENSG00000106538.9	-3.49612	1.61477e-14	RARRES2
ENSG00000228315.11	-1.31045	1.64449e-14	GUSBP11
ENSG00000060656.19	1.3105	1.653e-14	PTPRU
ENSG00000198604.10	-1.28627	1.73803e-14	BAZ1A
ENSG00000109084.13	-1.04922	1.88844e-14	TMEM97
ENSG00000129824.15	-12.0341	1.90227e-14	RPS4Y1
ENSG00000185088.13	1.11497	2.01497e-14	RPS27L
ENSG00000124145.6	1.38276	2.06216e-14	SDC4
ENSG00000113721.13	1.44731	2.07529e-14	PDGFRB
ENSG00000115468.11	1.82028	2.42114e-14	EFHD1
ENSG00000104827.12	11.7645	2.51608e-14	CGB3
ENSG00000108312.14	-1.63411	2.55124e-14	UBTF
ENSG00000169862.18	-1.36199	2.55276e-14	CTNND2
ENSG00000230699.2	-2.87896	2.59299e-14	ENSG00000230699
ENSG00000203783.4	6.13889	2.60577e-14	PRR9
ENSG00000075826.16	1.51523	2.65675e-14	SEC31B
ENSG00000128564.6	2.55216	2.71554e-14	VGF
ENSG00000250221.1	3.24401	2.72025e-14	KRT8P32
ENSG00000074590.13	1.13607	2.76496e-14	NUAK1
ENSG00000102003.10	-1.84118	2.78206e-14	SYP
ENSG00000060138.12	1.57388	3.18474e-14	YBX3
ENSG00000213771.3	4.28195	3.42547e-14	KRT8P37
ENSG00000109956.12	-1.40282	3.45132e-14	B3GAT1
ENSG00000143032.7	2.42909	3.64364e-14	BARHL2
ENSG00000168077.13	1.44814	3.70452e-14	SCARA3
ENSG00000134013.15	1.80992	4.1265e-14	LOXL2
ENSG00000100918.12	-2.98757	4.1493e-14	REC8
ENSG00000163590.13	-1.07426	4.22842e-14	PPM1L
ENSG00000182165.17	1.90425	4.29641e-14	TP53TG1
ENSG00000099337.4	3.49961	4.35611e-14	KCNK6
ENSG00000116990.10	-1.0327	4.46595e-14	MYCL
ENSG00000092621.12	1.20469	4.72266e-14	PHGDH
ENSG00000129422.14	-1.70463	4.78302e-14	MTUS1
ENSG00000188559.13	-1.81821	4.81508e-14	RALGAPA2
ENSG00000108515.17	1.9869	5.22807e-14	ENO3
ENSG00000150712.10	1.37543	5.24453e-14	MTMR12
ENSG00000113916.17	1.79502	5.24872e-14	BCL6
ENSG00000137962.12	1.55548	5.37594e-14	ARHGAP29
ENSG00000105327.17	1.36126	5.59901e-14	BBC3
ENSG00000109132.6	-11.6126	6.07781e-14	PHOX2B
ENSG00000078804.12	-1.31566	6.08055e-14	TP53INP2
ENSG00000198157.10	-2.55164	6.97359e-14	HMGN5
ENSG00000122779.17	1.08321	7.60623e-14	TRIM24
ENSG00000184347.14	-1.33748	7.93703e-14	SLIT3
ENSG00000162817.6	1.9447	8.22588e-14	C1orf115
ENSG00000155366.16	1.01881	8.23533e-14	RHOC
ENSG00000175115.11	2.09688	8.44599e-14	PACS1
ENSG00000127481.14	1.92994	8.45399e-14	UBR4
ENSG00000101670.11	-1.37577	8.52963e-14	LIPG
ENSG00000091592.15	-1.54563	8.54918e-14	NLRP1
ENSG00000103647.12	-1.6615	8.56721e-14	CORO2B
ENSG00000188643.10	2.4504	8.65058e-14	S100A16
ENSG00000140323.5	-2.94606	8.65058e-14	DISP2
ENSG00000136048.13	2.32713	9.17691e-14	DRAM1
ENSG00000173267.13	-3.09574	9.19245e-14	SNCG
ENSG00000012817.15	-11.5317	1.02239e-13	KDM5D
ENSG00000152377.13	1.54568	1.0413e-13	SPOCK1
ENSG00000158055.15	4.42084	1.07804e-13	GRHL3
ENSG00000277954.1	-3.97236	1.10648e-13	ENSG00000277954
ENSG00000100625.8	1.61764	1.11491e-13	SIX4
ENSG00000170889.13	-6.51082	1.12466e-13	RPS9
ENSG00000128045.6	-1.40558	1.12799e-13	RASL11B
ENSG00000158292.6	-1.0621	1.14214e-13	GPR153
ENSG00000138136.6	-11.5981	1.144e-13	LBX1
ENSG00000183715.13	-2.9633	1.15642e-13	OPCML
ENSG00000174279.4	-8.37556	1.2751e-13	EVX2
ENSG00000253368.3	-2.84829	1.36779e-13	TRNP1
ENSG00000261115.5	-1.44812	1.37915e-13	TMEM178B
ENSG00000196517.11	-1.75487	1.43405e-13	SLC6A9
ENSG00000142279.12	1.47301	1.46561e-13	WTIP
ENSG00000205609.12	-1.02991	1.49999e-13	EIF3CL
ENSG00000172893.15	-1.1556	1.54586e-13	DHCR7
ENSG00000279348.1	-2.44805	1.71107e-13	ENSG00000279348
ENSG00000044090.8	1.14373	1.72421e-13	CUL7
ENSG00000233864.7	-11.4338	1.72691e-13	ENSG00000233864
ENSG00000011304.19	1.01469	1.74427e-13	PTBP1
ENSG00000225670.4	-4.31103	1.76194e-13	CADM3-AS1
ENSG00000122515.14	-1.11272	1.79768e-13	ZMIZ2
ENSG00000179542.15	-5.09481	1.8003e-13	SLITRK4
ENSG00000114374.12	-11.4646	1.80227e-13	USP9Y
ENSG00000134333.13	1.24214	1.86488e-13	LDHA
ENSG00000002746.14	-2.93932	2.01785e-13	HECW1
ENSG00000180440.3	-3.42154	2.05416e-13	SERTM1
ENSG00000128573.24	-3.462	2.08824e-13	FOXP2
ENSG00000073331.17	-3.66002	2.15266e-13	ALPK1
ENSG00000118922.17	-1.15835	2.16976e-13	KLF12
ENSG00000004866.20	-1.79965	2.43205e-13	ST7
ENSG00000179520.10	-5.2762	2.56272e-13	SLC17A8
ENSG00000169629.11	11.3939	2.64951e-13	RGPD8
ENSG00000015171.19	-1.29597	2.66201e-13	ZMYND11
ENSG00000114126.17	-1.30688	2.77251e-13	TFDP2
ENSG00000048392.11	1.55206	2.80891e-13	RRM2B
ENSG00000111961.17	-1.1569	2.82191e-13	SASH1
ENSG00000124194.16	-3.95653	2.90773e-13	GDAP1L1
ENSG00000185739.13	-3.10444	2.90773e-13	SRL
ENSG00000183098.10	1.25282	3.03856e-13	GPC6
ENSG00000162623.15	-11.3342	3.03856e-13	TYW3
ENSG00000134574.11	1.68482	3.09934e-13	DDB2
ENSG00000106012.17	-2.09518	3.19148e-13	IQCE
ENSG00000088888.17	1.20599	3.33672e-13	MAVS
ENSG00000112130.16	1.44341	3.41341e-13	RNF8
ENSG00000153904.18	1.64819	3.50501e-13	DDAH1
ENSG00000171476.21	6.4087	3.50936e-13	HOPX
ENSG00000133878.8	-2.49087	3.59675e-13	DUSP26
ENSG00000185736.15	-3.18046	3.84393e-13	ADARB2
ENSG00000172638.12	2.73965	3.97419e-13	EFEMP2
ENSG00000185352.8	-2.90176	4.77795e-13	HS6ST3
ENSG00000173530.5	1.86061	4.78242e-13	TNFRSF10D
ENSG00000260807.6	-2.36579	4.87863e-13	ENSG00000260807
ENSG00000150347.14	-1.39839	5.15057e-13	ARID5B
ENSG00000176108.9	2.62427	5.17712e-13	CHMP6
ENSG00000130202.9	1.02515	5.17712e-13	NECTIN2
ENSG00000180139.11	8.24535	5.31912e-13	ACTA2-AS1
ENSG00000125744.11	-1.85629	5.4212e-13	RTN2
ENSG00000075391.16	-1.21497	5.77872e-13	RASAL2
ENSG00000173068.17	-2.27337	5.9636e-13	BNC2
ENSG00000154310.16	-1.46584	5.97787e-13	TNIK
ENSG00000122359.17	2.19825	6.1129e-13	ANXA11
ENSG00000175175.5	-1.35868	6.18041e-13	PPM1E
ENSG00000124783.12	-1.21099	6.44742e-13	SSR1
ENSG00000067048.16	-11.2618	6.50872e-13	DDX3Y
ENSG00000067840.12	-1.63709	6.57901e-13	PDZD4
ENSG00000042493.15	4.45907	7.64223e-13	CAPG
ENSG00000167874.6	2.60965	7.79504e-13	TMEM88
ENSG00000176022.4	-1.20157	8.03482e-13	B3GALT6
ENSG00000187942.11	1.63015	8.21789e-13	LDLRAD2
ENSG00000218014.1	4.92456	8.44016e-13	KRT19P1
ENSG00000160271.14	-1.13067	8.47832e-13	RALGDS
ENSG00000223940.1	4.40663	8.47832e-13	KRT8P8
ENSG00000115266.11	-3.14037	8.54546e-13	APC2
ENSG00000105329.9	2.45991	8.54916e-13	TGFB1
ENSG00000261609.5	1.35899	8.79928e-13	GAN
ENSG00000188573.7	-3.33771	9.29464e-13	FBLL1
ENSG00000128274.15	3.2426	9.36012e-13	A4GALT
ENSG00000001617.11	1.34272	9.5554e-13	SEMA3F
ENSG00000133687.15	1.95563	9.9589e-13	TMTC1
ENSG00000149926.13	-1.21069	1.01199e-12	TLCD3B
ENSG00000100994.11	-1.06833	1.04489e-12	PYGB
ENSG00000198890.7	-1.3699	1.10007e-12	PRMT6
ENSG00000176049.15	-1.87523	1.10776e-12	JAKMIP2
ENSG00000160963.13	1.18698	1.12405e-12	COL26A1
ENSG00000139971.15	-1.07257	1.28831e-12	ARMH4
ENSG00000229847.8	5.90619	1.48038e-12	EMX2OS
ENSG00000141424.12	-1.03757	1.50834e-12	SLC39A6
ENSG00000143355.15	-2.52065	1.52641e-12	LHX9
ENSG00000213058.3	1.30375	1.56922e-12	ENSG00000213058
ENSG00000101938.14	2.49772	1.61685e-12	CHRDL1
ENSG00000159713.10	-1.54785	1.64796e-12	TPPP3
ENSG00000114200.9	-1.83655	1.75109e-12	BCHE
ENSG00000183421.11	4.14521	1.99358e-12	RIPK4
ENSG00000013583.8	1.57542	2.22019e-12	HEBP1
ENSG00000040199.18	-1.08846	2.22233e-12	PHLPP2
ENSG00000275216.1	4.86609	2.23778e-12	ENSG00000275216
ENSG00000198720.12	-1.43249	2.31023e-12	ANKRD13B
ENSG00000104635.13	1.13073	2.42523e-12	SLC39A14
ENSG00000179299.16	1.41363	2.60694e-12	NSUN7
ENSG00000276462.1	6.47867	2.60789e-12	ENSG00000276462
ENSG00000128917.6	-3.83936	2.60789e-12	DLL4
ENSG00000125378.15	2.46613	2.87546e-12	BMP4
ENSG00000109911.18	1.3606	2.94804e-12	ELP4
ENSG00000167468.16	1.06932	2.97422e-12	GPX4
ENSG00000119655.10	1.15382	3.01589e-12	NPC2
ENSG00000204961.6	-1.16952	3.01589e-12	PCDHA9
ENSG00000177098.8	3.82633	3.03853e-12	SCN4B
ENSG00000112333.11	10.7389	3.14543e-12	NR2E1
ENSG00000228794.8	-1.66887	3.29865e-12	LINC01128
ENSG00000163297.16	-1.26861	3.42975e-12	ANTXR2
ENSG00000161048.11	-5.10212	3.51092e-12	NAPEPLD
ENSG00000144369.12	1.22985	3.56281e-12	FAM171B
ENSG00000197380.10	-1.5987	3.63514e-12	DACT3
ENSG00000155254.12	1.1559	3.67694e-12	MARVELD1
ENSG00000204065.2	10.934	3.67694e-12	TCEAL5
ENSG00000151023.16	-4.09282	3.73392e-12	ENKUR
ENSG00000132698.14	5.53029	3.86223e-12	RAB25
ENSG00000151846.8	1.03975	3.93334e-12	PABPC3
ENSG00000120896.13	1.26375	4.07663e-12	SORBS3
ENSG00000181359.5	2.22813	4.37681e-12	HSP90AA6P
ENSG00000215333.3	3.80327	4.59126e-12	KRT18P23
ENSG00000121236.20	2.36765	4.60184e-12	TRIM6
ENSG00000009413.15	1.32006	4.61202e-12	REV3L
ENSG00000128294.15	1.54186	4.72962e-12	TPST2
ENSG00000118271.9	-8.82045	4.80261e-12	TTR
ENSG00000175497.16	-7.95382	5.29193e-12	DPP10
ENSG00000174721.9	-1.06535	5.4959e-12	FGFBP3
ENSG00000102265.11	1.78101	6.10505e-12	TIMP1
ENSG00000134376.15	-2.56792	6.11422e-12	CRB1
ENSG00000213931.5	-7.94845	6.55764e-12	HBE1
ENSG00000178573.6	-2.20926	7.0501e-12	MAF
ENSG00000185477.4	-2.77635	7.68746e-12	GPRIN3
ENSG00000106366.8	1.86947	7.77239e-12	SERPINE1
ENSG00000147509.13	-2.00918	7.90623e-12	RGS20
ENSG00000196411.9	1.16482	8.05927e-12	EPHB4
ENSG00000067646.11	-6.52985	8.83277e-12	ZFY
ENSG00000251022.6	1.30981	8.90591e-12	THAP9-AS1
ENSG00000120256.9	-1.51704	9.12321e-12	LRP11
ENSG00000242841.1	3.84562	9.91174e-12	KRT8P35
ENSG00000196712.17	1.06279	1.01181e-11	NF1
ENSG00000183580.9	-1.00809	1.01411e-11	FBXL7
ENSG00000087245.12	1.32301	1.01513e-11	MMP2
ENSG00000129646.14	-2.78496	1.04702e-11	QRICH2
ENSG00000168505.6	-2.60637	1.04922e-11	GBX2
ENSG00000234420.7	-1.73686	1.09669e-11	ZNF37BP
ENSG00000164576.11	-1.00876	1.09669e-11	SAP30L
ENSG00000135535.15	1.14265	1.18893e-11	CD164
ENSG00000172818.9	4.52151	1.23994e-11	OVOL1
ENSG00000163359.15	2.02655	1.25338e-11	COL6A3
ENSG00000230716.3	4.1903	1.27395e-11	KRT8P7
ENSG00000102243.12	6.76383	1.30421e-11	VGLL1
ENSG00000101000.5	4.92813	1.36935e-11	PROCR
ENSG00000020577.13	2.72856	1.41103e-11	SAMD4A
ENSG00000164488.11	5.74686	1.47254e-11	DACT2
ENSG00000196199.13	-1.17686	1.52145e-11	MPHOSPH8
ENSG00000116774.11	2.98579	1.54691e-11	OLFML3
ENSG00000183878.15	-10.6798	1.59444e-11	UTY
ENSG00000184160.7	3.20253	1.65587e-11	ADRA2C
ENSG00000145358.6	3.96841	1.67354e-11	DDIT4L
ENSG00000137869.14	4.1664	1.69173e-11	CYP19A1
ENSG00000249590.7	10.6266	1.81176e-11	ENSG00000249590
ENSG00000198865.9	-10.6044	2.01496e-11	CCDC152
ENSG00000128872.9	-1.59745	2.02538e-11	TMOD2
ENSG00000185187.12	2.50987	2.06016e-11	SIGIRR
ENSG00000138594.13	-1.01279	2.25458e-11	TMOD3
ENSG00000005020.12	-2.57815	2.46248e-11	SKAP2
ENSG00000169856.8	-4.28762	2.50302e-11	ONECUT1
ENSG00000167785.8	1.46101	2.6679e-11	ZNF558
ENSG00000062370.16	-1.84837	2.69e-11	ZNF112
ENSG00000206579.8	-2.47758	2.79464e-11	XKR4
ENSG00000188760.10	-2.39157	2.98533e-11	TMEM198
ENSG00000179388.8	3.61068	2.98736e-11	EGR3
ENSG00000144320.13	-1.23021	3.01887e-11	LNPK
ENSG00000168806.7	-1.29189	3.02022e-11	LCMT2
ENSG00000255815.3	4.79653	3.08096e-11	KRT8P11
ENSG00000177508.11	-1.45593	3.19126e-11	IRX3
ENSG00000256500.5	-10.5274	3.22548e-11	ENSG00000256500
ENSG00000170091.10	-2.75607	3.34402e-11	NSG2
ENSG00000177410.12	1.17607	3.54635e-11	ZFAS1
ENSG00000147394.18	1.61036	3.55196e-11	ZNF185
ENSG00000250366.2	1.34263	4.07407e-11	TUNAR
ENSG00000175832.12	3.20775	4.14434e-11	ETV4
ENSG00000139737.21	-1.25734	4.17736e-11	SLAIN1
ENSG00000073464.11	-1.20247	4.25685e-11	CLCN4
ENSG00000197217.12	1.02776	4.62888e-11	ENTPD4
ENSG00000177133.10	-1.86753	4.91752e-11	PRDM16-DT
ENSG00000169840.4	-10.4367	5.07231e-11	GSX1
ENSG00000055118.14	-1.5926	5.07979e-11	KCNH2
ENSG00000171219.8	2.5563	5.28202e-11	CDC42BPG
ENSG00000187676.7	-1.52914	5.3629e-11	B3GLCT
ENSG00000198785.4	-3.81582	5.55102e-11	GRIN3A
ENSG00000254088.1	3.27465	5.77582e-11	SLC2A3P4
ENSG00000165169.10	4.70783	5.84275e-11	DYNLT3
ENSG00000168267.6	-10.3979	6.25693e-11	PTF1A
ENSG00000262877.4	-1.85238	6.32178e-11	ENSG00000262877
ENSG00000118007.12	-1.25272	6.79255e-11	STAG1
ENSG00000132938.19	-2.24777	7.20159e-11	MTUS2
ENSG00000125868.15	-1.0152	7.46039e-11	DSTN
ENSG00000203485.12	1.38669	7.57446e-11	INF2
ENSG00000270885.1	-1.06647	7.64775e-11	RASL10B
ENSG00000157193.15	-1.18674	7.92802e-11	LRP8
ENSG00000110660.14	2.8602	8.48744e-11	SLC35F2
ENSG00000158859.9	2.14604	8.57194e-11	ADAMTS4
ENSG00000079739.15	1.63941	9.27828e-11	PGM1
ENSG00000229119.3	1.11492	9.96535e-11	ENSG00000229119
ENSG00000163431.12	1.91925	1.00162e-10	LMOD1
ENSG00000156398.12	-1.95007	1.06134e-10	SFXN2
ENSG00000130827.6	-1.08317	1.06374e-10	PLXNA3
ENSG00000243742.5	3.17636	1.07035e-10	RPLP0P2
ENSG00000126353.3	4.68013	1.0996e-10	CCR7
ENSG00000223503.1	2.65723	1.1257e-10	ENSG00000223503
ENSG00000143341.11	2.83009	1.1501e-10	HMCN1
ENSG00000118733.16	2.34704	1.1501e-10	OLFM3
ENSG00000134954.14	1.5373	1.18375e-10	ETS1
ENSG00000274750.2	-3.19226	1.23825e-10	HIST1H3E
ENSG00000120437.8	-2.43313	1.28844e-10	ACAT2
ENSG00000213694.3	1.61479	1.33429e-10	S1PR3
ENSG00000099725.14	-2.26517	1.35629e-10	PRKY
ENSG00000198598.6	-2.00662	1.37327e-10	MMP17
ENSG00000269743.2	-1.77456	1.37327e-10	SLC25A53
ENSG00000100767.15	1.67833	1.4122e-10	PAPLN
ENSG00000084754.10	-1.64487	1.4127e-10	HADHA
ENSG00000164733.20	1.00281	1.41286e-10	CTSB
ENSG00000117266.15	1.71025	1.45492e-10	CDK18
ENSG00000171540.7	-3.93153	1.55766e-10	OTP
ENSG00000203857.9	10.3411	1.59632e-10	HSD3B1
ENSG00000179532.12	1.52164	1.61097e-10	DNHD1
ENSG00000149633.11	-2.27138	1.61891e-10	KIAA1755
ENSG00000102554.13	4.00779	1.67724e-10	KLF5
ENSG00000169783.12	-1.04939	1.7802e-10	LINGO1
ENSG00000125375.14	2.10099	1.78078e-10	DMAC2L
ENSG00000106483.11	4.1091	1.82069e-10	SFRP4
ENSG00000163251.3	2.65322	1.82187e-10	FZD5
ENSG00000169129.14	2.26946	1.82782e-10	AFAP1L2
ENSG00000119888.10	3.7993	1.90373e-10	EPCAM
ENSG00000149231.11	-1.05725	1.93206e-10	CCDC82
ENSG00000204256.12	-10.8226	1.94485e-10	BRD2
ENSG00000176855.11	3.13491	1.95716e-10	KRT18P28
ENSG00000143797.11	-1.12126	1.98799e-10	MBOAT2
ENSG00000187068.2	-1.68775	2.00153e-10	C3orf70
ENSG00000235275.3	3.54247	2.00663e-10	KRT18P16
ENSG00000075891.21	-3.51663	2.00737e-10	PAX2
ENSG00000187193.8	3.51408	2.03671e-10	MT1X
ENSG00000139178.10	1.33021	2.04925e-10	C1RL
ENSG00000145390.11	1.56361	2.06688e-10	USP53
ENSG00000013297.10	3.8352	2.17147e-10	CLDN11
ENSG00000197958.12	1.42777	2.18872e-10	RPL12
ENSG00000166897.14	-1.50878	2.23806e-10	ELFN2
ENSG00000177425.10	1.17214	2.26698e-10	PAWR
ENSG00000105251.10	-3.12278	2.48371e-10	SHD
ENSG00000237456.3	-3.15522	2.56556e-10	ENSG00000237456
ENSG00000214612.3	1.25422	2.70333e-10	RPS19P1
ENSG00000196154.11	2.45567	2.78717e-10	S100A4
ENSG00000279692.1	-2.5991	2.89768e-10	ENSG00000279692
ENSG00000087077.13	1.53562	2.90332e-10	TRIP6
ENSG00000161547.16	-1.15087	2.91792e-10	SRSF2
ENSG00000115896.15	-2.63497	2.92696e-10	PLCL1
ENSG00000198208.11	-1.50344	2.94809e-10	RPS6KL1
ENSG00000227487.3	-10.1128	3.02699e-10	NCAM1-AS1
ENSG00000136237.18	-1.84131	3.02699e-10	RAPGEF5
ENSG00000169139.11	2.11449	3.07182e-10	UBE2V2
ENSG00000134438.9	10.1129	3.10634e-10	RAX
ENSG00000274769.1	10.1924	3.23127e-10	ENSG00000274769
ENSG00000108309.13	-2.22062	3.42542e-10	RUNDC3A
ENSG00000230837.1	1.0814	3.51194e-10	RPL31P2
ENSG00000149418.10	6.60115	3.63563e-10	ST14
ENSG00000100985.7	10.1889	3.64192e-10	MMP9
ENSG00000100196.10	2.25611	3.70845e-10	KDELR3
ENSG00000035403.17	1.42886	3.72037e-10	VCL
ENSG00000198959.11	2.84648	3.98023e-10	TGM2
ENSG00000155269.11	3.80927	3.99853e-10	GPR78
ENSG00000173805.15	2.59242	4.15258e-10	HAP1
ENSG00000145012.13	1.08405	4.27467e-10	LPP
ENSG00000013619.13	-2.69588	4.28837e-10	MAMLD1
ENSG00000115252.18	-10.1389	4.42917e-10	PDE1A
ENSG00000100228.12	-1.51244	4.45988e-10	RAB36
ENSG00000004777.18	-1.3006	4.53363e-10	ARHGAP33
ENSG00000130164.13	-1.09408	4.60286e-10	LDLR
ENSG00000064655.18	-1.72391	5.1292e-10	EYA2
ENSG00000274286.1	3.09978	5.34163e-10	ADRA2B
ENSG00000213943.3	3.33774	5.376e-10	KRT18P17
ENSG00000102144.13	1.72694	5.49858e-10	PGK1
ENSG00000139163.15	-1.13786	6.15064e-10	ETNK1
ENSG00000136167.13	7.40349	6.25518e-10	LCP1
ENSG00000197223.11	-2.66742	6.25518e-10	C1D
ENSG00000124466.8	2.82895	6.75041e-10	LYPD3
ENSG00000134202.10	-1.94643	7.06879e-10	GSTM3
ENSG00000137288.9	-1.29352	7.72658e-10	UQCC2
ENSG00000183186.7	-1.26408	7.82336e-10	C2CD4C
ENSG00000223657.2	3.80869	8.10996e-10	KRT8P51
ENSG00000062038.13	2.95546	8.23249e-10	CDH3
ENSG00000187260.15	1.51249	8.65807e-10	WDR86
ENSG00000079102.16	-2.19802	8.66167e-10	RUNX1T1
ENSG00000109686.17	1.43766	8.94507e-10	SH3D19
ENSG00000225792.1	-2.87821	9.06746e-10	ENSG00000225792
ENSG00000259439.2	9.92145	9.09674e-10	LINC01833
ENSG00000003137.8	-2.53042	9.13397e-10	CYP26B1
ENSG00000227128.4	-9.90686	9.4225e-10	LBX1-AS1
ENSG00000167889.12	-1.77141	9.72751e-10	MGAT5B
ENSG00000257354.2	-2.18261	1.01504e-09	ENSG00000257354
ENSG00000165606.8	-5.41397	1.03346e-09	DRGX
ENSG00000126458.3	2.09191	1.08341e-09	RRAS
ENSG00000167548.14	1.06194	1.09578e-09	KMT2D
ENSG00000215146.4	9.94982	1.12448e-09	ENSG00000215146
ENSG00000261534.1	-3.62803	1.13833e-09	ENSG00000261534
ENSG00000167434.9	9.86633	1.21807e-09	CA4
ENSG00000168283.13	-1.32305	1.22251e-09	BMI1
ENSG00000167107.12	-1.70255	1.22251e-09	ACSF2
ENSG00000178662.15	-1.28951	1.23132e-09	CSRNP3
ENSG00000164330.16	-2.36499	1.24389e-09	EBF1
ENSG00000278730.1	-1.29548	1.25121e-09	ENSG00000278730
ENSG00000204055.4	3.46737	1.26426e-09	ENSG00000204055
ENSG00000237651.6	-9.88346	1.30884e-09	C2orf74
ENSG00000124440.15	1.33726	1.34942e-09	HIF3A
ENSG00000128656.13	-1.23922	1.37333e-09	CHN1
ENSG00000050165.17	-1.42531	1.44003e-09	DKK3
ENSG00000267122.1	9.85577	1.50652e-09	ENSG00000267122
ENSG00000205683.11	-3.70379	1.50675e-09	DPF3
ENSG00000176826.15	9.87812	1.51306e-09	FKBP9P1
ENSG00000178695.5	-1.07692	1.62498e-09	KCTD12
ENSG00000101680.14	1.15282	1.65196e-09	LAMA1
ENSG00000136732.14	-1.06023	1.67477e-09	GYPC
ENSG00000134463.14	1.84998	1.70932e-09	ECHDC3
ENSG00000145555.14	1.93269	1.75039e-09	MYO10
ENSG00000178171.10	-3.56078	1.76307e-09	AMER3
ENSG00000205531.12	1.10028	2.00509e-09	NAP1L4
ENSG00000149295.13	-2.22634	2.01593e-09	DRD2
ENSG00000197177.15	-3.15654	2.01701e-09	ADGRA1
ENSG00000105520.10	-1.29739	2.03674e-09	PLPPR2
ENSG00000111906.17	1.743	2.04163e-09	HDDC2
ENSG00000141668.9	-9.79504	2.09763e-09	CBLN2
ENSG00000176894.9	-2.23049	2.10295e-09	PXMP2
ENSG00000197077.13	1.27554	2.13109e-09	KIAA1671
ENSG00000177000.11	-1.17018	2.26e-09	MTHFR
ENSG00000228526.6	1.4687	2.26e-09	MIR34AHG
ENSG00000242114.5	-3.83727	2.3027e-09	MTFP1
ENSG00000248966.1	-1.38651	2.3812e-09	BCLAF1P1
ENSG00000157005.3	-2.00462	2.41285e-09	SST
ENSG00000160145.15	-1.68831	2.41285e-09	KALRN
ENSG00000156466.9	3.06598	2.57638e-09	GDF6
ENSG00000179673.4	-2.6324	2.65979e-09	RPRML
ENSG00000110148.9	3.89397	2.87745e-09	CCKBR
ENSG00000122971.8	2.28891	2.91089e-09	ACADS
ENSG00000164111.14	1.8487	2.91853e-09	ANXA5
ENSG00000085433.15	-1.23462	2.97009e-09	WDR47
ENSG00000213983.11	2.69839	2.97922e-09	AP1G2
ENSG00000129991.12	2.70014	3.0356e-09	TNNI3
ENSG00000105642.15	-1.49572	3.05723e-09	KCNN1
ENSG00000115808.11	-1.01472	3.06322e-09	STRN
ENSG00000233429.9	-2.47404	3.12412e-09	HOTAIRM1
ENSG00000272084.1	1.63391	3.13251e-09	ENSG00000272084
ENSG00000129355.6	-1.56262	3.28016e-09	CDKN2D
ENSG00000157110.15	1.38603	3.40254e-09	RBPMS
ENSG00000146373.16	1.64162	3.41838e-09	RNF217
ENSG00000099290.15	-1.56099	3.41838e-09	WASHC2A
ENSG00000153179.12	1.34554	3.43737e-09	RASSF3
ENSG00000204959.4	3.69696	3.44601e-09	ARHGEF34P
ENSG00000188985.6	-1.3583	3.48139e-09	DHFRP1
ENSG00000157227.12	1.04077	3.68839e-09	MMP14
ENSG00000227939.1	1.26169	3.7008e-09	RPL3P2
ENSG00000132321.16	2.92846	3.75467e-09	IQCA1
ENSG00000133657.14	1.28679	3.77801e-09	ATP13A3
ENSG00000182575.7	2.05962	3.78659e-09	NXPH3
ENSG00000106992.17	-1.7041	3.8323e-09	AK1
ENSG00000050344.8	1.57368	4.01065e-09	NFE2L3
ENSG00000121653.11	-1.46018	4.07633e-09	MAPK8IP1
ENSG00000198815.8	1.72867	4.11503e-09	FOXJ3
ENSG00000273000.5	9.63835	4.1608e-09	ENSG00000273000
ENSG00000143375.14	1.77475	4.2858e-09	CGN
ENSG00000143494.15	-1.57058	4.2858e-09	VASH2
ENSG00000134323.11	-1.34852	4.29984e-09	MYCN
ENSG00000089639.10	-1.38649	4.3066e-09	GMIP
ENSG00000254685.6	-5.75205	4.32488e-09	FPGT
ENSG00000165118.14	-9.65019	4.36673e-09	C9orf64
ENSG00000197956.9	1.48293	4.39837e-09	S100A6
ENSG00000214282.3	4.39553	4.44275e-09	KRT8P14
ENSG00000119681.11	2.37205	4.46843e-09	LTBP2
ENSG00000180185.11	-1.1779	4.50987e-09	FAHD1
ENSG00000125398.5	1.04773	4.56702e-09	SOX9
ENSG00000123411.14	-1.81393	4.62073e-09	IKZF4
ENSG00000279369.1	-2.92435	4.67356e-09	ENSG00000279369
ENSG00000145934.16	-1.20987	4.73614e-09	TENM2
ENSG00000084234.16	1.20123	4.81306e-09	APLP2
ENSG00000089050.15	-1.14248	4.83309e-09	RBBP9
ENSG00000186007.9	2.0689	5.17175e-09	LEMD1
ENSG00000100418.7	-1.01386	5.17175e-09	DESI1
ENSG00000271602.1	4.47565	5.22425e-09	KRT8P49
ENSG00000112297.14	3.13748	5.57703e-09	CRYBG1
ENSG00000223518.5	-1.94852	5.58002e-09	CSNK1A1P1
ENSG00000280780.2	9.61836	5.59903e-09	JAKMIP2-AS1
ENSG00000159403.15	2.65781	5.6377e-09	C1R
ENSG00000197978.9	-2.28631	5.6688e-09	GOLGA6L9
ENSG00000184470.20	2.97641	5.74007e-09	TXNRD2
ENSG00000138166.5	2.17097	5.79732e-09	DUSP5
ENSG00000152092.15	1.63933	5.81701e-09	ASTN1
ENSG00000129682.15	-1.15805	5.96803e-09	FGF13
ENSG00000124302.12	-2.16719	6.29354e-09	CHST8
ENSG00000163638.13	1.83349	6.56933e-09	ADAMTS9
ENSG00000167772.11	2.10298	6.7038e-09	ANGPTL4
ENSG00000203685.9	-3.04145	7.34394e-09	STUM
ENSG00000105613.9	-1.15167	7.3844e-09	MAST1
ENSG00000109971.13	-1.12438	7.5877e-09	HSPA8
ENSG00000105379.9	-1.11023	7.62649e-09	ETFB
ENSG00000154217.14	-1.24538	7.84526e-09	PITPNC1
ENSG00000125733.17	1.46201	7.93034e-09	TRIP10
ENSG00000180011.6	-1.14746	8.40618e-09	ZADH2
ENSG00000135454.13	-1.35452	8.57708e-09	B4GALNT1
ENSG00000118473.21	-2.4909	8.82534e-09	SGIP1
ENSG00000099622.13	1.27921	8.87002e-09	CIRBP
ENSG00000168918.13	3.22164	8.87663e-09	INPP5D
ENSG00000104881.15	1.7738	8.93922e-09	PPP1R13L
ENSG00000198046.11	-5.21882	8.95161e-09	ZNF667
ENSG00000229129.1	3.81778	9.15095e-09	ACTG1P2
ENSG00000229465.1	3.81778	9.15095e-09	ACTG1P11
ENSG00000153208.16	2.08639	9.15465e-09	MERTK
ENSG00000176393.10	1.0455	9.26635e-09	RNPEP
ENSG00000188611.14	-9.51279	9.37675e-09	ASAH2
ENSG00000198121.13	2.94448	9.37726e-09	LPAR1
ENSG00000116544.11	-2.78203	9.44304e-09	DLGAP3
ENSG00000107796.13	2.25086	9.44889e-09	ACTA2
ENSG00000112984.11	1.22414	9.54724e-09	KIF20A
ENSG00000184678.10	-1.25944	9.73571e-09	HIST2H2BE
ENSG00000164741.14	1.68434	9.92246e-09	DLC1
ENSG00000145348.16	-1.54017	9.94367e-09	TBCK
ENSG00000168461.12	-1.0165	9.95688e-09	RAB31
ENSG00000027075.14	4.33756	1.04882e-08	PRKCH
ENSG00000277577.1	9.4666	1.04882e-08	ENSG00000277577
ENSG00000169436.16	-9.45715	1.06459e-08	COL22A1
ENSG00000064195.7	4.00073	1.07017e-08	DLX3
ENSG00000103512.14	9.46103	1.07234e-08	NOMO1
ENSG00000198648.10	-1.28009	1.0869e-08	STK39
ENSG00000114473.13	-1.74278	1.10525e-08	IQCG
ENSG00000129951.18	-1.11592	1.12488e-08	PLPPR3
ENSG00000134594.4	-2.61291	1.12715e-08	RAB33A
ENSG00000268119.5	-4.89633	1.14454e-08	ENSG00000268119
ENSG00000178568.14	-1.08715	1.14857e-08	ERBB4
ENSG00000136279.20	-1.99039	1.15137e-08	DBNL
ENSG00000165970.11	-9.44948	1.15733e-08	SLC6A5
ENSG00000114942.13	1.23142	1.17844e-08	EEF1B2
ENSG00000188523.8	2.36761	1.17947e-08	CFAP77
ENSG00000121578.12	1.27627	1.1878e-08	B4GALT4
ENSG00000160285.14	-3.30436	1.19818e-08	LSS
ENSG00000140459.17	9.48884	1.2129e-08	CYP11A1
ENSG00000175595.14	2.03936	1.21369e-08	ERCC4
ENSG00000197128.11	-1.16149	1.29705e-08	ZNF772
ENSG00000241416.1	4.32119	1.32106e-08	KRT8P13
ENSG00000166483.10	1.01781	1.33668e-08	WEE1
ENSG00000146530.11	4.46158	1.36089e-08	VWDE
ENSG00000112343.10	4.30989	1.42437e-08	TRIM38
ENSG00000160201.11	9.41073	1.42489e-08	U2AF1
ENSG00000234737.1	3.29201	1.46986e-08	KRT18P15
ENSG00000158711.13	1.16195	1.48403e-08	ELK4
ENSG00000185101.12	6.99905	1.49819e-08	ANO9
ENSG00000160712.12	-2.63552	1.50574e-08	IL6R
ENSG00000125812.15	-1.26813	1.54145e-08	GZF1
ENSG00000078269.14	1.8449	1.6042e-08	SYNJ2
ENSG00000184005.10	-1.19012	1.61152e-08	ST6GALNAC3
ENSG00000213231.12	9.38071	1.64944e-08	TCL1B
ENSG00000186480.12	-1.12881	1.65459e-08	INSIG1
ENSG00000166473.17	2.93189	1.70514e-08	PKD1L2
ENSG00000188171.15	-1.41204	1.70514e-08	ZNF626
ENSG00000248632.1	-4.77456	1.74905e-08	ENSG00000248632
ENSG00000182379.9	-1.75438	1.78085e-08	NXPH4
ENSG00000232860.7	-3.38485	1.91461e-08	SMG7-AS1
ENSG00000170190.15	3.32117	1.92625e-08	SLC16A5
ENSG00000163993.6	7.19821	1.96449e-08	S100P
ENSG00000213742.6	-1.04026	1.96555e-08	ZNF337-AS1
ENSG00000157765.11	5.47138	2.12102e-08	SLC34A2
ENSG00000134317.17	2.12398	2.2049e-08	GRHL1
ENSG00000148926.9	2.62519	2.20861e-08	ADM
ENSG00000183742.12	4.76202	2.28746e-08	MACC1
ENSG00000166250.11	-1.339	2.33435e-08	CLMP
ENSG00000233593.8	1.72638	2.35399e-08	LINC02609
ENSG00000269466.2	9.32077	2.38342e-08	ENSG00000269466
ENSG00000229222.1	3.52355	2.40545e-08	KRT18P4
ENSG00000182667.14	-2.38512	2.45382e-08	NTM
ENSG00000254692.1	-9.47571	2.45382e-08	ENSG00000254692
ENSG00000118985.15	1.24272	2.47844e-08	ELL2
ENSG00000150625.16	-1.36144	2.49449e-08	GPM6A
ENSG00000232333.1	1.28964	2.56819e-08	RPS27AP2
ENSG00000078295.16	-2.04756	2.59236e-08	ADCY2
ENSG00000146006.7	-4.43417	2.64602e-08	LRRTM2
ENSG00000109854.13	2.80934	2.67863e-08	HTATIP2
ENSG00000224321.1	1.51434	2.71623e-08	RPL12P14
ENSG00000105976.14	3.74153	2.73921e-08	MET
ENSG00000110841.13	1.02198	2.79507e-08	PPFIBP1
ENSG00000150394.13	1.80556	2.82545e-08	CDH8
ENSG00000112232.8	-9.90463	2.91568e-08	KHDRBS2
ENSG00000105355.8	1.08485	2.96931e-08	PLIN3
ENSG00000107099.15	3.66964	2.97028e-08	DOCK8
ENSG00000101335.9	1.04251	3.03882e-08	MYL9
ENSG00000205730.6	1.54212	3.07917e-08	ITPRIPL2
ENSG00000129993.14	-1.56883	3.12018e-08	CBFA2T3
ENSG00000113070.7	2.46644	3.33686e-08	HBEGF
ENSG00000151388.10	1.29746	3.48597e-08	ADAMTS12
ENSG00000064652.10	-1.36957	3.52227e-08	SNX24
ENSG00000008853.16	-1.18377	3.77063e-08	RHOBTB2
ENSG00000074695.5	1.19578	3.79876e-08	LMAN1
ENSG00000135127.11	-1.96722	3.88875e-08	BICDL1
ENSG00000103723.12	-2.62934	3.94425e-08	AP3B2
ENSG00000136274.8	-1.12521	3.98084e-08	NACAD
ENSG00000124731.12	5.43827	4.05365e-08	TREM1
ENSG00000141519.14	-1.32787	4.16882e-08	CCDC40
ENSG00000122376.11	1.53463	4.22483e-08	SHLD2
ENSG00000011332.19	-1.96738	4.28763e-08	DPF1
ENSG00000142910.15	3.85729	4.32661e-08	TINAGL1
ENSG00000254536.1	-9.1996	4.39228e-08	ENSG00000254536
ENSG00000267302.5	-9.23324	4.39228e-08	RNFT1-DT
ENSG00000151012.13	1.7022	4.41434e-08	SLC7A11
ENSG00000141579.6	5.87661	4.43928e-08	ZNF750
ENSG00000119950.20	-1.51781	4.52198e-08	MXI1
ENSG00000101349.16	-1.87686	4.56718e-08	PAK5
ENSG00000174473.15	-3.05435	4.56921e-08	GALNTL6
ENSG00000198597.8	-1.7736	4.67941e-08	ZNF536
ENSG00000186815.12	1.10264	4.70402e-08	TPCN1
ENSG00000198796.6	1.5806	4.70402e-08	ALPK2
ENSG00000214063.10	-1.98959	4.71174e-08	TSPAN4
ENSG00000115738.9	-3.31266	4.75735e-08	ID2
ENSG00000171124.12	3.61395	4.75747e-08	FUT3
ENSG00000258555.6	9.18223	4.79771e-08	SPECC1L-ADORA2A
ENSG00000091157.13	-1.28421	4.93255e-08	WDR7
ENSG00000197747.8	1.21641	5.26262e-08	S100A10
ENSG00000165973.18	-4.94017	5.44752e-08	NELL1
ENSG00000151136.14	-1.31536	5.55081e-08	BTBD11
ENSG00000138119.16	2.47307	5.66298e-08	MYOF
ENSG00000164929.16	-1.36359	5.73518e-08	BAALC
ENSG00000248568.1	4.83286	5.76954e-08	KRT8P48
ENSG00000248092.7	-1.6467	5.7886e-08	NNT-AS1
ENSG00000131471.6	2.26098	5.89113e-08	AOC3
ENSG00000278905.1	-4.77765	5.90736e-08	ENSG00000278905
ENSG00000115641.18	2.3028	5.93454e-08	FHL2
ENSG00000060982.14	1.68058	5.98044e-08	BCAT1
ENSG00000139679.15	3.24511	6.079e-08	LPAR6
ENSG00000132849.19	1.68665	6.12919e-08	PATJ
ENSG00000110719.9	1.9266	6.15687e-08	TCIRG1
ENSG00000172061.8	5.14729	6.33779e-08	LRRC15
ENSG00000115665.8	-9.12438	6.33927e-08	SLC5A7
ENSG00000267943.1	4.09565	6.39915e-08	ENSG00000267943
ENSG00000131584.18	-1.54993	6.65014e-08	ACAP3
ENSG00000214050.7	2.37701	6.65014e-08	FBXO16
ENSG00000100311.16	1.75742	6.8417e-08	PDGFB
ENSG00000233225.3	-1.00127	7.08931e-08	ENSG00000233225
ENSG00000100285.9	-1.89652	7.10643e-08	NEFH
ENSG00000227227.1	9.11458	7.10643e-08	ENSG00000227227
ENSG00000101343.14	-1.4655	7.11021e-08	CRNKL1
ENSG00000235098.8	2.80714	7.11453e-08	ANKRD65
ENSG00000101958.13	-6.09447	7.11453e-08	GLRA2
ENSG00000114023.15	1.38961	7.14354e-08	FAM162A
ENSG00000154118.12	1.22081	7.17981e-08	JPH3
ENSG00000188677.14	3.54354	7.23979e-08	PARVB
ENSG00000089048.14	-1.10681	7.50817e-08	ESF1
ENSG00000215883.10	-1.10412	7.5129e-08	CYB5RL
ENSG00000222012.1	-6.89382	7.58784e-08	ENSG00000222012
ENSG00000077942.18	1.56781	7.8606e-08	FBLN1
ENSG00000198692.9	-9.64959	8.07963e-08	EIF1AY
ENSG00000005884.17	1.67459	8.08519e-08	ITGA3
ENSG00000283740.1	9.08935	8.08873e-08	TAF11L11
ENSG00000107560.10	1.12251	8.17645e-08	RAB11FIP2
ENSG00000124507.10	3.23142	8.24495e-08	PACSIN1
ENSG00000147535.16	1.16918	8.35654e-08	PLPP5
ENSG00000167332.8	-9.08613	8.41508e-08	OR51E2
ENSG00000183960.8	-1.41731	8.41508e-08	KCNH8
ENSG00000283029.1	9.07692	8.52363e-08	ENSG00000283029
ENSG00000261087.1	2.16944	8.52849e-08	ENSG00000261087
ENSG00000279382.1	-2.70089	8.73032e-08	ENSG00000279382
ENSG00000246859.2	-1.25134	8.89205e-08	STARD4-AS1
ENSG00000232044.6	-4.11994	9.05576e-08	SILC1
ENSG00000023041.11	-1.41332	9.1777e-08	ZDHHC6
ENSG00000137817.16	-1.08802	9.72033e-08	PARP6
ENSG00000172661.17	-1.30212	9.80361e-08	WASHC2C
ENSG00000134258.16	2.89102	9.84508e-08	VTCN1
ENSG00000064218.4	6.5012	9.9223e-08	DMRT3
ENSG00000163286.8	9.04679	1.00772e-07	ALPG
ENSG00000145545.11	-1.08546	1.01544e-07	SRD5A1
ENSG00000015479.18	-2.2438	1.01566e-07	MATR3
ENSG00000152784.15	-9.05555	1.02027e-07	PRDM8
ENSG00000182022.17	-1.47106	1.0334e-07	CHST15
ENSG00000170608.2	5.78944	1.07089e-07	FOXA3
ENSG00000113391.18	-1.07258	1.07204e-07	FAM172A
ENSG00000179603.17	-3.64278	1.1126e-07	GRM8
ENSG00000213958.2	3.42208	1.11702e-07	KRT18P29
ENSG00000177374.12	-7.1022	1.11811e-07	HIC1
ENSG00000144015.4	9.02896	1.12994e-07	TRIM43
ENSG00000152782.16	-1.16582	1.14629e-07	PANK1
ENSG00000143603.18	-1.03139	1.16483e-07	KCNN3
ENSG00000149972.10	-8.3551	1.16743e-07	CNTN5
ENSG00000113161.15	-1.17022	1.20392e-07	HMGCR
ENSG00000224186.8	-1.14494	1.20761e-07	C5orf66
ENSG00000146592.16	1.38851	1.21893e-07	CREB5
ENSG00000082482.13	-3.41314	1.21893e-07	KCNK2
ENSG00000250148.1	4.28997	1.22601e-07	KRT8P31
ENSG00000101160.13	1.31817	1.23927e-07	CTSZ
ENSG00000147202.17	1.74222	1.24323e-07	DIAPH2
ENSG00000137193.13	1.07059	1.30312e-07	PIM1
ENSG00000083750.12	-1.34871	1.35139e-07	RRAGB
ENSG00000267383.6	-3.79199	1.35708e-07	ENSG00000267383
ENSG00000166770.10	-4.80055	1.35867e-07	ZNF667-AS1
ENSG00000265992.1	9.02275	1.38285e-07	ESRG
ENSG00000185813.10	-1.58095	1.38437e-07	PCYT2
ENSG00000198087.7	1.04882	1.38437e-07	CD2AP
ENSG00000173868.11	4.52837	1.41557e-07	PHOSPHO1
ENSG00000122367.19	-3.24697	1.47352e-07	LDB3
ENSG00000227077.3	1.005	1.49143e-07	ENSG00000227077
ENSG00000156427.7	-2.78534	1.50352e-07	FGF18
ENSG00000168874.12	-1.84675	1.52477e-07	ATOH8
ENSG00000132879.13	-1.02682	1.53312e-07	FBXO44
ENSG00000110077.14	-6.76112	1.54074e-07	MS4A6A
ENSG00000119535.17	8.9834	1.55295e-07	CSF3R
ENSG00000171303.6	-2.87456	1.55549e-07	KCNK3
ENSG00000204335.3	2.64056	1.56083e-07	SP5
ENSG00000196091.13	-6.45722	1.57439e-07	MYBPC1
ENSG00000279161.1	-2.37152	1.66361e-07	ENSG00000279161
ENSG00000185236.11	-1.01981	1.66642e-07	RAB11B
ENSG00000148848.14	-1.95232	1.70786e-07	ADAM12
ENSG00000181788.3	1.09942	1.72358e-07	SIAH2
ENSG00000165507.8	1.80839	1.72586e-07	DEPP1
ENSG00000214193.10	1.44521	1.73593e-07	SH3D21
ENSG00000136944.17	-1.40102	1.74926e-07	LMX1B
ENSG00000164171.10	1.88928	1.76332e-07	ITGA2
ENSG00000184254.16	8.98218	1.7928e-07	ALDH1A3
ENSG00000181751.9	1.12425	1.89308e-07	C5orf30
ENSG00000153814.11	-1.805	1.9023e-07	JAZF1
ENSG00000137310.11	-8.92518	1.90313e-07	TCF19
ENSG00000176142.12	1.179	1.91107e-07	TMEM39A
ENSG00000134201.10	-4.67656	1.91697e-07	GSTM5
ENSG00000018236.14	-1.8666	1.91786e-07	CNTN1
ENSG00000148737.16	1.23202	1.96827e-07	TCF7L2
ENSG00000162086.14	-1.18798	1.98748e-07	ZNF75A
ENSG00000128271.21	-8.92063	2.00039e-07	ADORA2A
ENSG00000105290.11	-1.0822	2.00845e-07	APLP1
ENSG00000213100.2	3.33454	2.03636e-07	KRT18P68
ENSG00000170545.16	3.75346	2.10918e-07	SMAGP
ENSG00000250305.8	-3.49637	2.13537e-07	TRMT9B
ENSG00000168743.12	5.73139	2.14642e-07	NPNT
ENSG00000144040.12	-1.4172	2.17873e-07	SFXN5
ENSG00000164011.17	-1.3993	2.20506e-07	ZNF691
ENSG00000260669.2	-8.91937	2.2235e-07	ENSG00000260669
ENSG00000142675.17	2.78866	2.23552e-07	CNKSR1
ENSG00000116661.10	-1.51622	2.26366e-07	FBXO2
ENSG00000144339.11	-2.76364	2.31115e-07	TMEFF2
ENSG00000230937.11	6.57431	2.35572e-07	MIR205HG
ENSG00000204010.3	-3.39127	2.42185e-07	IFIT1B
ENSG00000260401.1	3.42829	2.46979e-07	ENSG00000260401
ENSG00000134769.21	1.15022	2.47341e-07	DTNA
ENSG00000277586.2	-2.88847	2.52028e-07	NEFL
ENSG00000144230.16	-3.61897	2.54218e-07	GPR17
ENSG00000157306.14	5.20008	2.58043e-07	ZFHX2-AS1
ENSG00000099904.15	-1.10678	2.59284e-07	ZDHHC8
ENSG00000052802.12	-1.37282	2.62769e-07	MSMO1
ENSG00000196586.13	1.27897	2.67023e-07	MYO6
ENSG00000007384.15	1.12551	2.70452e-07	RHBDF1
ENSG00000134817.10	2.63499	2.82533e-07	APLNR
ENSG00000076944.15	1.89891	2.8363e-07	STXBP2
ENSG00000144619.14	-8.83975	2.87499e-07	CNTN4
ENSG00000100350.14	-1.19272	2.94433e-07	FOXRED2
ENSG00000244476.2	8.39376	2.98182e-07	ERVFRD-1
ENSG00000101974.14	-1.02247	3.03128e-07	ATP11C
ENSG00000214012.4	4.15389	3.20877e-07	KRT18P38
ENSG00000259500.1	4.58359	3.21168e-07	KRT8P24
ENSG00000111218.11	-1.24651	3.28384e-07	PRMT8
ENSG00000118503.14	1.76389	3.29709e-07	TNFAIP3
ENSG00000054356.13	-1.49418	3.46305e-07	PTPRN
ENSG00000006453.13	2.09963	3.5058e-07	BAIAP2L1
ENSG00000111834.12	-2.47707	3.57831e-07	RSPH4A
ENSG00000265179.6	-2.03628	3.5867e-07	ENSG00000265179
ENSG00000172216.5	2.89413	3.59737e-07	CEBPB
ENSG00000235859.5	1.85459	3.60834e-07	ENSG00000235859
ENSG00000139220.16	-4.34951	3.63295e-07	PPFIA2
ENSG00000140839.11	-1.41272	3.66911e-07	CLEC18B
ENSG00000157766.15	3.95621	3.79285e-07	ACAN
ENSG00000204442.3	-1.55195	3.80227e-07	FAM155A
ENSG00000168143.8	5.78208	3.80674e-07	FAM83B
ENSG00000281490.1	-2.17982	3.92802e-07	CICP14
ENSG00000133056.13	-1.12562	3.94044e-07	PIK3C2B
ENSG00000154620.5	-8.81093	3.96425e-07	TMSB4Y
ENSG00000121281.12	2.21629	3.97504e-07	ADCY7
ENSG00000143847.15	1.13126	4.00197e-07	PPFIA4
ENSG00000131013.3	2.04619	4.02028e-07	PPIL4
ENSG00000170293.8	2.6136	4.02028e-07	CMTM8
ENSG00000175356.12	3.09614	4.03344e-07	SCUBE2
ENSG00000110619.17	8.77651	4.07223e-07	CARS
ENSG00000111731.12	-1.08399	4.10704e-07	C2CD5
ENSG00000143382.14	2.65899	4.16657e-07	ADAMTSL4
ENSG00000229743.2	-4.15369	4.27373e-07	LINC01159
ENSG00000167992.12	2.14609	4.27731e-07	VWCE
ENSG00000141560.14	-2.52748	4.28899e-07	FN3KRP
ENSG00000164900.4	-6.56913	4.29465e-07	GBX1
ENSG00000198440.9	-1.99988	4.3692e-07	ZNF583
ENSG00000112249.13	1.11492	4.54559e-07	ASCC3
ENSG00000015592.16	-1.2645	4.56758e-07	STMN4
ENSG00000101868.10	-1.13513	4.58463e-07	POLA1
ENSG00000164076.16	-1.77595	4.59787e-07	CAMKV
ENSG00000088826.17	1.4203	4.61224e-07	SMOX
ENSG00000227124.8	-3.47916	4.64677e-07	ZNF717
ENSG00000188582.8	2.51303	4.83276e-07	PAQR9
ENSG00000068078.17	-1.20838	4.95268e-07	FGFR3
ENSG00000100889.11	1.75209	4.96521e-07	PCK2
ENSG00000182107.6	5.42183	4.96661e-07	TMEM30B
ENSG00000140538.16	1.21439	4.98658e-07	NTRK3
ENSG00000214322.3	-1.02055	4.98658e-07	CBX1P2
ENSG00000160953.15	-1.21321	5.00522e-07	PWWP3A
ENSG00000065989.15	3.48154	5.04495e-07	PDE4A
ENSG00000204178.9	-1.17638	5.10923e-07	MACO1
ENSG00000155755.18	-1.02194	5.10923e-07	TMEM237
ENSG00000162706.12	-2.28148	5.204e-07	CADM3
ENSG00000228169.3	-1.45076	5.42389e-07	PPIAP19
ENSG00000164932.12	2.77166	5.66234e-07	CTHRC1
ENSG00000165092.12	5.93368	5.6879e-07	ALDH1A1
ENSG00000124920.13	1.12593	5.69968e-07	MYRF
ENSG00000187688.14	6.56199	5.70145e-07	TRPV2
ENSG00000172466.15	1.37091	5.94882e-07	ZNF24
ENSG00000168702.17	-2.16972	6.00376e-07	LRP1B
ENSG00000104140.6	3.91335	6.07585e-07	RHOV
ENSG00000135070.14	-1.01618	6.09833e-07	ISCA1
ENSG00000101557.14	1.24926	6.29861e-07	USP14
ENSG00000175592.8	2.5811	6.84504e-07	FOSL1
ENSG00000213592.4	-1.37049	6.86309e-07	PPIAP42
ENSG00000275591.4	1.77998	6.87091e-07	XKR5
ENSG00000129654.7	-1.08565	6.87356e-07	FOXJ1
ENSG00000133739.15	-2.81096	6.89551e-07	LRRCC1
ENSG00000112414.14	2.39571	6.94406e-07	ADGRG6
ENSG00000113749.7	3.48117	7.00938e-07	HRH2
ENSG00000142765.17	2.77825	7.10704e-07	SYTL1
ENSG00000109381.19	-1.26059	7.18854e-07	ELF2
ENSG00000164949.7	1.86572	7.24459e-07	GEM
ENSG00000255835.1	-8.65162	7.50301e-07	ENSG00000255835
ENSG00000180229.12	-8.66444	7.67174e-07	HERC2P3
ENSG00000146700.8	1.65533	7.8563e-07	SSC4D
ENSG00000261136.1	-1.90354	7.87986e-07	ENSG00000261136
ENSG00000172348.14	-1.37148	7.89117e-07	RCAN2
ENSG00000099139.13	1.79671	7.94488e-07	PCSK5
ENSG00000110066.14	-1.16075	7.9864e-07	KMT5B
ENSG00000164626.8	1.63317	7.99447e-07	KCNK5
ENSG00000205639.10	1.56361	8.01086e-07	MFSD2B
ENSG00000183196.8	1.05278	8.05752e-07	CHST6
ENSG00000224791.1	4.13453	8.06024e-07	KRT18P39
ENSG00000108231.12	1.44864	8.16527e-07	LGI1
ENSG00000185985.8	-6.36524	8.17939e-07	SLITRK2
ENSG00000170537.12	1.63981	8.41251e-07	TMC7
ENSG00000132434.9	-1.17291	8.56707e-07	LANCL2
ENSG00000168779.19	-3.26069	8.57232e-07	SHOX2
ENSG00000261762.1	-1.27269	8.74586e-07	ENSG00000261762
ENSG00000249156.2	8.67052	8.78775e-07	TAF11L12
ENSG00000158747.13	4.97272	8.79513e-07	NBL1
ENSG00000228677.1	8.72082	8.87726e-07	TTC3-AS1
ENSG00000149243.15	-1.32128	8.89687e-07	KLHL35
ENSG00000271181.1	-4.46378	8.96248e-07	ENSG00000271181
ENSG00000249861.3	8.82203	9.07134e-07	LGALS16
ENSG00000130711.3	-2.39689	9.19763e-07	PRDM12
ENSG00000169583.12	8.73547	9.21728e-07	CLIC3
ENSG00000130222.10	-1.48929	9.24227e-07	GADD45G
ENSG00000061455.10	-4.84492	9.34886e-07	PRDM6
ENSG00000125846.15	-1.12093	9.48313e-07	ZNF133
ENSG00000159228.12	-1.97223	9.63782e-07	CBR1
ENSG00000069869.15	1.80227	9.66758e-07	NEDD4
ENSG00000275023.4	-1.21976	9.82625e-07	MLLT6
ENSG00000278921.2	-2.54701	9.83284e-07	EPB41L4A-DT
ENSG00000250021.7	-7.94347	9.94411e-07	ARPIN-AP3S2
ENSG00000173914.11	-1.76734	9.94411e-07	RBM4B
ENSG00000135929.8	1.85501	1.00735e-06	CYP27A1
ENSG00000180532.10	8.59565	1.04546e-06	ZSCAN4
ENSG00000196581.10	-1.86138	1.04608e-06	AJAP1
ENSG00000249790.2	3.05675	1.04757e-06	ENSG00000249790
ENSG00000139146.13	4.27639	1.05112e-06	SINHCAF
ENSG00000135090.13	-1.63048	1.05415e-06	TAOK3
ENSG00000139629.15	4.74329	1.07744e-06	GALNT6
ENSG00000230002.2	3.46221	1.08313e-06	ALMS1-IT1
ENSG00000184672.11	-3.96022	1.09003e-06	RALYL
ENSG00000259867.5	-8.6186	1.09869e-06	ENSG00000259867
ENSG00000196876.15	-1.00481	1.12912e-06	SCN8A
ENSG00000179364.13	-1.17201	1.13236e-06	PACS2
ENSG00000123999.4	3.08562	1.17449e-06	INHA
ENSG00000101438.3	-3.693	1.17903e-06	SLC32A1
ENSG00000104611.11	5.05124	1.18551e-06	SH2D4A
ENSG00000172159.15	-1.52629	1.19332e-06	FRMD3
ENSG00000135315.11	-1.29521	1.19359e-06	CEP162
ENSG00000143947.13	1.01944	1.19359e-06	RPS27A
ENSG00000278709.1	-3.90174	1.19842e-06	NKILA
ENSG00000008735.13	-2.6175	1.291e-06	MAPK8IP2
ENSG00000261266.2	-4.30434	1.29208e-06	ENSG00000261266
ENSG00000148841.15	-1.01249	1.30079e-06	ITPRIP
ENSG00000212747.4	-1.08736	1.30079e-06	RTL8B
ENSG00000268799.2	8.5534	1.30345e-06	ENSG00000268799
ENSG00000175344.17	-2.19861	1.33887e-06	CHRNA7
ENSG00000125534.9	-1.00698	1.346e-06	PPDPF
ENSG00000147255.18	1.99651	1.346e-06	IGSF1
ENSG00000177350.6	1.15023	1.34682e-06	RPL13AP3
ENSG00000173013.5	-2.41667	1.38905e-06	CCDC96
ENSG00000260731.1	3.95412	1.39598e-06	KRT8P22
ENSG00000232284.7	2.01581	1.39611e-06	GNG12-AS1
ENSG00000213347.10	1.20746	1.40356e-06	MXD3
ENSG00000143486.15	1.25399	1.42009e-06	EIF2D
ENSG00000163041.9	-1.01804	1.44886e-06	H3F3A
ENSG00000135002.11	1.61679	1.45012e-06	RFK
ENSG00000204969.6	-1.71417	1.45674e-06	PCDHA2
ENSG00000188859.6	-2.79405	1.45674e-06	FAM78B
ENSG00000132274.15	1.72588	1.45674e-06	TRIM22
ENSG00000082438.15	1.50397	1.45674e-06	COBLL1
ENSG00000188112.8	6.43649	1.46037e-06	C6orf132
ENSG00000204381.11	2.89585	1.4735e-06	LAYN
ENSG00000119917.13	-3.18956	1.47513e-06	IFIT3
ENSG00000226702.1	-5.71508	1.48344e-06	MIR217HG
ENSG00000166845.13	1.26067	1.53736e-06	C18orf54
ENSG00000166924.8	-1.06646	1.5398e-06	NYAP1
ENSG00000163624.5	1.87414	1.54138e-06	CDS1
ENSG00000130829.17	-1.65832	1.54513e-06	DUSP9
ENSG00000147669.10	1.1083	1.5547e-06	POLR2K
ENSG00000141338.13	-5.51721	1.56668e-06	ABCA8
ENSG00000002933.7	-3.01504	1.57518e-06	TMEM176A
ENSG00000162951.10	-4.24149	1.57542e-06	LRRTM1
ENSG00000077080.9	-4.23941	1.59657e-06	ACTL6B
ENSG00000100292.16	1.39485	1.59657e-06	HMOX1
ENSG00000010278.12	1.52117	1.62243e-06	CD9
ENSG00000125870.10	-1.4057	1.65522e-06	SNRPB2
ENSG00000173452.13	-3.34026	1.65742e-06	TMEM196
ENSG00000108176.14	-2.41577	1.66051e-06	DNAJC12
ENSG00000189114.6	-2.87104	1.68004e-06	BLOC1S3
ENSG00000184730.10	3.78678	1.68781e-06	APOBR
ENSG00000279427.1	2.677	1.70171e-06	ENSG00000279427
ENSG00000205593.11	-1.13537	1.70889e-06	DENND6B
ENSG00000275038.1	-4.49007	1.73359e-06	ENSG00000275038
ENSG00000279488.1	1.27282	1.73359e-06	ENSG00000279488
ENSG00000185031.6	2.51572	1.74133e-06	SLC2A3P2
ENSG00000178718.6	1.65343	1.74889e-06	RPP25
ENSG00000128165.8	2.0027	1.75474e-06	ADM2
ENSG00000213888.3	-1.99495	1.7558e-06	LINC01521
ENSG00000142632.16	1.5435	1.78433e-06	ARHGEF19
ENSG00000101019.21	1.08171	1.79805e-06	UQCC1
ENSG00000110693.17	1.57012	1.81125e-06	SOX6
ENSG00000255432.1	-8.51508	1.83622e-06	ENSG00000255432
ENSG00000132470.13	8.48187	1.85767e-06	ITGB4
ENSG00000225156.2	8.51389	1.85767e-06	ENSG00000225156
ENSG00000169894.17	2.40046	1.85802e-06	MUC3A
ENSG00000185436.11	5.03684	1.86894e-06	IFNLR1
ENSG00000144810.15	2.3617	1.88398e-06	COL8A1
ENSG00000119866.20	-3.7908	1.89634e-06	BCL11A
ENSG00000126218.11	3.91642	1.95205e-06	F10
ENSG00000204843.12	-1.03075	1.95243e-06	DCTN1
ENSG00000221869.4	3.78582	1.96405e-06	CEBPD
ENSG00000182307.12	-1.38517	1.98147e-06	C8orf33
ENSG00000136040.8	-1.23296	2.01861e-06	PLXNC1
ENSG00000131459.12	1.47461	2.06326e-06	GFPT2
ENSG00000260034.1	4.0584	2.06616e-06	LCMT1-AS2
ENSG00000111199.10	8.50178	2.06718e-06	TRPV4
ENSG00000005059.15	1.99236	2.07409e-06	MCUB
ENSG00000163818.16	-1.10943	2.09386e-06	LZTFL1
ENSG00000103044.10	2.57421	2.11873e-06	HAS3
ENSG00000090487.10	1.56741	2.14789e-06	SPG21
ENSG00000212993.4	4.09458	2.14862e-06	POU5F1B
ENSG00000143768.12	7.92331	2.1709e-06	LEFTY2
ENSG00000131773.13	-1.91754	2.19798e-06	KHDRBS3
ENSG00000109323.8	1.25913	2.20959e-06	MANBA
ENSG00000272620.1	-1.77413	2.22423e-06	AFAP1-AS1
ENSG00000186638.16	-1.10104	2.24309e-06	KIF24
ENSG00000139725.7	6.20862	2.29637e-06	RHOF
ENSG00000072163.19	-1.98349	2.32009e-06	LIMS2
ENSG00000128285.4	-1.63663	2.32592e-06	MCHR1
ENSG00000070759.16	1.9456	2.35755e-06	TESK2
ENSG00000111319.12	8.49364	2.39187e-06	SCNN1A
ENSG00000104218.14	-1.05022	2.48433e-06	CSPP1
ENSG00000214821.4	-1.30286	2.48656e-06	HMGB1P4
ENSG00000253308.2	-3.72599	2.50026e-06	ENSG00000253308
ENSG00000168280.16	-1.23303	2.53255e-06	KIF5C
ENSG00000141194.6	-8.45227	2.54747e-06	OR4D1
ENSG00000120211.4	8.43561	2.56989e-06	INSL4
ENSG00000112874.9	1.26744	2.62148e-06	NUDT12
ENSG00000125851.9	-3.61056	2.62148e-06	PCSK2
ENSG00000170255.7	8.41868	2.63941e-06	MRGPRX1
ENSG00000221946.7	-2.9387	2.63941e-06	FXYD7
ENSG00000205277.9	2.83463	2.67921e-06	MUC12
ENSG00000105854.12	-1.169	2.68762e-06	PON2
ENSG00000238039.1	8.43062	2.7157e-06	ENSG00000238039
ENSG00000280079.1	-3.90077	2.76453e-06	ENSG00000280079
ENSG00000083444.16	1.18961	2.77865e-06	PLOD1
ENSG00000163655.15	-1.03269	2.79586e-06	GMPS
ENSG00000198915.11	2.4491	2.80996e-06	RASGEF1A
ENSG00000134138.19	-1.30322	2.80996e-06	MEIS2
ENSG00000269893.6	1.29388	2.8424e-06	SNHG8
ENSG00000178075.19	3.6083	2.94252e-06	GRAMD1C
ENSG00000171033.12	-1.05819	2.94289e-06	PKIA
ENSG00000151726.13	-1.76916	2.97954e-06	ACSL1
ENSG00000203666.12	-1.55472	2.99493e-06	EFCAB2
ENSG00000224597.9	-2.61347	3.13975e-06	SVIL-AS1
ENSG00000198517.9	1.16645	3.16234e-06	MAFK
ENSG00000188783.5	2.96849	3.17182e-06	PRELP
ENSG00000126870.15	-1.06959	3.17182e-06	WDR60
ENSG00000188580.14	-5.78773	3.17182e-06	NKAIN2
ENSG00000154127.9	1.90174	3.17283e-06	UBASH3B
ENSG00000166676.14	1.50129	3.18097e-06	TVP23A
ENSG00000150630.3	-2.53876	3.25548e-06	VEGFC
ENSG00000280229.1	-3.90314	3.26837e-06	ENSG00000280229
ENSG00000257529.5	-24.4936	3.26837e-06	RPL36A-HNRNPH2
ENSG00000143674.10	3.64064	3.27348e-06	MAP3K21
ENSG00000169427.6	-8.37487	3.28567e-06	KCNK9
ENSG00000250386.1	8.39225	3.29312e-06	ENSG00000250386
ENSG00000154330.12	6.27441	3.31202e-06	PGM5
ENSG00000075945.12	-1.13995	3.3338e-06	KIFAP3
ENSG00000122733.12	2.22368	3.36416e-06	PHF24
ENSG00000235268.2	8.37823	3.46105e-06	KDM4E
ENSG00000136267.13	2.88099	3.68245e-06	DGKB
ENSG00000148408.12	-2.0185	3.84116e-06	CACNA1B
ENSG00000180938.5	-8.32994	3.85855e-06	ZNF572
ENSG00000103260.8	-1.04893	3.85887e-06	METRN
ENSG00000124243.17	1.00199	3.86826e-06	BCAS4
ENSG00000086061.15	-1.27245	3.87714e-06	DNAJA1
ENSG00000237149.5	-1.68501	3.96902e-06	ZNF503-AS2
ENSG00000103811.15	2.33804	3.98626e-06	CTSH
ENSG00000164120.13	8.35881	4.04246e-06	HPGD
ENSG00000141738.13	6.3517	4.09221e-06	GRB7
ENSG00000049192.14	1.53528	4.13427e-06	ADAMTS6
ENSG00000198680.4	-1.57094	4.14819e-06	TUSC1
ENSG00000281327.1	-8.32744	4.20829e-06	LINC01338
ENSG00000143771.11	1.64747	4.24641e-06	CNIH4
ENSG00000184867.13	1.65399	4.25846e-06	ARMCX2
ENSG00000145808.9	1.62323	4.3081e-06	ADAMTS19
ENSG00000120885.21	1.00737	4.33339e-06	CLU
ENSG00000115525.17	-1.37773	4.33484e-06	ST3GAL5
ENSG00000073282.12	6.20735	4.34272e-06	TP63
ENSG00000142541.16	1.2414	4.39378e-06	RPL13A
ENSG00000166432.14	-1.81196	4.48827e-06	ZMAT1
ENSG00000168872.16	-2.59847	4.5582e-06	DDX19A
ENSG00000006128.11	-3.52599	4.56518e-06	TAC1
ENSG00000160867.14	1.75502	4.56641e-06	FGFR4
ENSG00000257411.1	-24.1625	4.59031e-06	ENSG00000257411
ENSG00000197124.11	-1.23393	4.59452e-06	ZNF682
ENSG00000122420.9	-8.30885	4.65774e-06	PTGFR
ENSG00000134982.16	-1.09972	4.66918e-06	APC
ENSG00000074211.13	-2.39688	4.69874e-06	PPP2R2C
ENSG00000205363.5	-1.47301	4.72022e-06	INSYN1
ENSG00000254245.2	-4.42623	4.72225e-06	PCDHGA3
ENSG00000188848.15	1.23982	4.7362e-06	BEND4
ENSG00000255690.2	-1.18131	4.79053e-06	TRIL
ENSG00000084453.16	1.83835	4.79259e-06	SLCO1A2
ENSG00000197959.13	-2.95966	4.92005e-06	DNM3
ENSG00000154309.8	-1.17074	4.98206e-06	DISP1
ENSG00000119669.4	-1.01289	5.0242e-06	IRF2BPL
ENSG00000264215.1	-1.16126	5.15353e-06	ENSG00000264215
ENSG00000165795.23	-1.40175	5.19509e-06	NDRG2
ENSG00000087495.16	-3.2728	5.25916e-06	PHACTR3
ENSG00000106701.11	-1.02104	5.38406e-06	FSD1L
ENSG00000158270.11	-1.23936	5.38885e-06	COLEC12
ENSG00000179776.17	2.43347	5.40863e-06	CDH5
ENSG00000225093.1	1.2943	5.4355e-06	RPL3P7
ENSG00000234664.1	-1.21824	5.44744e-06	HMGN2P5
ENSG00000110274.15	-1.06872	5.45159e-06	CEP164
ENSG00000101017.13	2.76718	5.5941e-06	CD40
ENSG00000273906.1	-8.25522	5.65914e-06	ENSG00000273906
ENSG00000154001.13	1.04571	5.67524e-06	PPP2R5E
ENSG00000103226.17	8.28749	5.70518e-06	NOMO3
ENSG00000071205.11	1.33344	5.70629e-06	ARHGAP10
ENSG00000245870.3	-8.2892	5.72716e-06	LINC00682
ENSG00000135697.9	8.30469	5.75074e-06	BCO1
ENSG00000246889.2	-2.65117	5.79289e-06	ENSG00000246889
ENSG00000260729.1	-1.89347	5.84083e-06	ENSG00000260729
ENSG00000057704.12	1.0382	5.84145e-06	TMCC3
ENSG00000248329.5	3.92823	5.89178e-06	APELA
ENSG00000170577.7	-6.173	5.92974e-06	SIX2
ENSG00000140022.9	1.04269	6.06351e-06	STON2
ENSG00000095752.6	2.93855	6.13013e-06	IL11
ENSG00000134198.9	1.62686	6.15807e-06	TSPAN2
ENSG00000105639.18	2.04519	6.18689e-06	JAK3
ENSG00000185052.11	-3.4554	6.19052e-06	SLC24A3
ENSG00000275180.1	-1.82129	6.24425e-06	ENSG00000275180
ENSG00000168994.13	1.72714	6.26409e-06	PXDC1
ENSG00000116883.8	1.73608	6.30663e-06	ENSG00000116883
ENSG00000249087.6	1.77398	6.31102e-06	ZNF436-AS1
ENSG00000123415.15	-2.6076	6.31351e-06	SMUG1
ENSG00000179546.4	4.84182	6.32583e-06	HTR1D
ENSG00000101247.17	-2.60321	6.34834e-06	NDUFAF5
ENSG00000213642.3	-1.73554	6.37153e-06	ENSG00000213642
ENSG00000189056.13	-1.62648	6.37251e-06	RELN
ENSG00000105048.16	6.14841	6.46982e-06	TNNT1
ENSG00000105880.4	8.23693	6.5679e-06	DLX5
ENSG00000260917.1	-1.26116	6.77367e-06	ENSG00000260917
ENSG00000181143.15	8.24073	6.83822e-06	MUC16
ENSG00000101194.17	3.97112	6.89629e-06	SLC17A9
ENSG00000138622.3	-1.38897	6.98573e-06	HCN4
ENSG00000144010.9	8.21883	7.00236e-06	TRIM43B
ENSG00000240303.7	8.21883	7.00236e-06	ACAD11
ENSG00000123360.11	-1.20633	7.09246e-06	PDE1B
ENSG00000106113.18	-4.15123	7.17082e-06	CRHR2
ENSG00000235109.7	-1.52947	7.23831e-06	ZSCAN31
ENSG00000079691.17	1.32367	7.31431e-06	CARMIL1
ENSG00000267751.5	1.33335	7.31748e-06	ENSG00000267751
ENSG00000260614.1	-6.20572	7.32618e-06	ENSG00000260614
ENSG00000163888.3	-3.42629	7.56572e-06	CAMK2N2
ENSG00000198276.15	-1.04501	7.59595e-06	UCKL1
ENSG00000125657.4	3.27546	7.7237e-06	TNFSF9
ENSG00000101695.8	2.87078	7.74114e-06	RNF125
ENSG00000136943.10	1.43311	7.74511e-06	CTSV
ENSG00000240914.1	1.14914	7.80011e-06	RPL15P2
ENSG00000280109.2	7.60787	7.95567e-06	PLAC4
ENSG00000197406.7	-1.50313	8.03687e-06	DIO3
ENSG00000198467.13	1.30037	8.04753e-06	TPM2
ENSG00000104888.9	2.44597	8.10626e-06	SLC17A7
ENSG00000235602.5	4.91131	8.56794e-06	POU5F1P3
ENSG00000159409.14	-2.21669	8.56794e-06	CELF3
ENSG00000242028.6	1.78333	8.57815e-06	HYPK
ENSG00000230330.1	-1.28414	8.6607e-06	HMGN2P3
ENSG00000135439.11	-1.55909	8.70055e-06	AGAP2
ENSG00000145087.12	-2.4321	8.7472e-06	STXBP5L
ENSG00000169715.14	8.17543	8.7823e-06	MT1E
ENSG00000250568.1	1.13532	8.80712e-06	ENSG00000250568
ENSG00000213066.11	-23.507	8.81624e-06	FGFR1OP
ENSG00000003402.19	-1.20676	8.81873e-06	CFLAR
ENSG00000130226.16	-6.10607	9.00529e-06	DPP6
ENSG00000226945.1	1.00924	9.06522e-06	ENSG00000226945
ENSG00000121570.12	1.04807	9.08193e-06	DPPA4
ENSG00000242692.1	1.49604	9.12639e-06	RPS27AP1
ENSG00000149970.14	1.32458	9.12639e-06	CNKSR2
ENSG00000196169.14	-2.48863	9.15066e-06	KIF19
ENSG00000167173.18	1.16528	9.23315e-06	C15orf39
ENSG00000257951.2	2.76377	9.27877e-06	ENSG00000257951
ENSG00000185274.11	1.10254	9.53568e-06	GALNT17
ENSG00000280322.1	4.92923	9.57455e-06	ENSG00000280322
ENSG00000111907.20	3.06178	9.60148e-06	TPD52L1
ENSG00000187550.8	3.45773	9.80203e-06	SBK2
ENSG00000139116.18	-1.41866	9.8564e-06	KIF21A
ENSG00000187621.14	4.1261	9.88177e-06	TCL6
ENSG00000121900.18	3.03277	9.94692e-06	TMEM54
ENSG00000157778.8	1.06427	9.97357e-06	PSMG3
ENSG00000215190.9	-2.79105	1.00449e-05	LINC00680
ENSG00000172830.12	1.7614	1.00764e-05	SSH3
ENSG00000163220.10	4.32439	1.01187e-05	S100A9
ENSG00000070423.17	1.51707	1.035e-05	RNF126
ENSG00000185504.16	-1.26014	1.05936e-05	FAAP100
ENSG00000248605.5	7.54509	1.09842e-05	ENSG00000248605
ENSG00000112195.8	8.12803	1.10388e-05	TREML2
ENSG00000183873.15	3.86192	1.11296e-05	SCN5A
ENSG00000159208.15	1.62077	1.12601e-05	CIART
ENSG00000272573.5	-23.2394	1.15074e-05	MUSTN1
ENSG00000187800.13	3.56693	1.15122e-05	PEAR1
ENSG00000137871.19	-1.01786	1.18487e-05	ZNF280D
ENSG00000224114.1	1.00624	1.18682e-05	ENSG00000224114
ENSG00000153993.13	2.03616	1.23156e-05	SEMA3D
ENSG00000226972.2	1.36514	1.23568e-05	RPL12P19
ENSG00000189120.4	3.7766	1.23699e-05	SP6
ENSG00000184363.9	8.10643	1.24238e-05	PKP3
ENSG00000279058.2	8.10373	1.25568e-05	AGAP14P
ENSG00000241095.1	-1.7056	1.258e-05	CYP51A1P1
ENSG00000151376.16	1.0859	1.26873e-05	ME3
ENSG00000136811.16	-1.31433	1.2738e-05	ODF2
ENSG00000172530.20	-1.10826	1.30412e-05	BANP
ENSG00000182580.2	1.24089	1.32712e-05	EPHB3
ENSG00000119715.14	-2.87663	1.32723e-05	ESRRB
ENSG00000104998.3	2.12568	1.3294e-05	IL27RA
ENSG00000133597.10	1.25198	1.33267e-05	ADCK2
ENSG00000101439.8	-1.5102	1.34555e-05	CST3
ENSG00000181418.7	-1.50938	1.34606e-05	DDN
ENSG00000214784.4	1.0905	1.34698e-05	ENSG00000214784
ENSG00000246090.6	-1.52655	1.38483e-05	ENSG00000246090
ENSG00000120322.3	-1.72997	1.40225e-05	PCDHB8
ENSG00000135452.9	-1.25209	1.41096e-05	TSPAN31
ENSG00000162992.3	-1.55585	1.41388e-05	NEUROD1
ENSG00000162631.18	-3.04296	1.43503e-05	NTNG1
ENSG00000182256.12	-4.20665	1.4407e-05	GABRG3
ENSG00000159166.13	4.80695	1.44676e-05	LAD1
ENSG00000056972.18	3.00569	1.49042e-05	TRAF3IP2
ENSG00000271576.1	1.58168	1.50438e-05	ENSG00000271576
ENSG00000170624.13	-4.21387	1.50715e-05	SGCD
ENSG00000165905.17	6.03094	1.52661e-05	LARGE2
ENSG00000150361.11	-7.28514	1.56591e-05	KLHL1
ENSG00000130383.7	2.6463	1.56595e-05	FUT5
ENSG00000205181.5	-5.20023	1.59879e-05	LINC00654
ENSG00000065609.14	-2.0592	1.64593e-05	SNAP91
ENSG00000125492.9	1.33475	1.65408e-05	BARHL1
ENSG00000145743.15	-1.42079	1.66157e-05	FBXL17
ENSG00000110987.8	-1.34564	1.66788e-05	BCL7A
ENSG00000125740.13	1.78628	1.68365e-05	FOSB
ENSG00000155897.9	-2.7993	1.71366e-05	ADCY8
ENSG00000030419.16	1.17809	1.72052e-05	IKZF2
ENSG00000163623.9	4.35827	1.72831e-05	NKX6-1
ENSG00000106617.13	1.52228	1.72904e-05	PRKAG2
ENSG00000152578.12	-1.8355	1.72904e-05	GRIA4
ENSG00000183506.17	2.28541	1.74146e-05	PI4KAP2
ENSG00000123570.3	-1.97594	1.75181e-05	RAB9B
ENSG00000273270.1	-1.66019	1.7681e-05	ENSG00000273270
ENSG00000271824.1	-3.24298	1.77643e-05	SMIM32
ENSG00000169660.15	-1.13471	1.79497e-05	HEXD
ENSG00000073670.13	-1.35621	1.79497e-05	ADAM11
ENSG00000196418.12	-1.61262	1.79583e-05	ZNF124
ENSG00000156959.8	-1.63681	1.79745e-05	LHFPL4
ENSG00000029993.14	-1.08171	1.80917e-05	HMGB3
ENSG00000136153.19	1.63884	1.81607e-05	LMO7
ENSG00000174576.9	2.85305	1.82193e-05	NPAS4
ENSG00000063015.19	-4.70511	1.83637e-05	SEZ6
ENSG00000157680.15	-2.14373	1.85306e-05	DGKI
ENSG00000228314.1	-8.07542	1.86935e-05	CYP4F29P
ENSG00000267059.2	22.7355	1.87066e-05	ENSG00000267059
ENSG00000101489.19	-1.55061	1.8772e-05	CELF4
ENSG00000100344.10	-1.73558	1.89354e-05	PNPLA3
ENSG00000131019.10	-1.99225	1.89531e-05	ULBP3
ENSG00000166206.14	-2.08141	1.89771e-05	GABRB3
ENSG00000181481.13	1.36672	1.90414e-05	RNF135
ENSG00000221944.6	22.7045	1.92202e-05	TIGD1
ENSG00000143315.6	-1.04958	1.99308e-05	PIGM
ENSG00000240950.1	1.15751	2.01114e-05	ENSG00000240950
ENSG00000163071.10	2.03256	2.02441e-05	SPATA18
ENSG00000262660.1	22.6449	2.03973e-05	ENSG00000262660
ENSG00000165966.14	-5.98778	2.04707e-05	PDZRN4
ENSG00000230333.6	-5.44081	2.05745e-05	ENSG00000230333
ENSG00000237017.1	8.00514	2.06453e-05	ENSG00000237017
ENSG00000108854.15	-1.07733	2.096e-05	SMURF2
ENSG00000196090.12	-7.99139	2.11673e-05	PTPRT
ENSG00000238249.2	-1.67765	2.15997e-05	HMGN2P17
ENSG00000237863.2	3.74378	2.17843e-05	ENSG00000237863
ENSG00000173889.15	1.04335	2.20502e-05	PHC3
ENSG00000234118.1	1.96555	2.2179e-05	RPL13AP6
ENSG00000143870.12	22.5487	2.23817e-05	PDIA6
ENSG00000149571.11	-2.37087	2.24431e-05	KIRREL3
ENSG00000196812.4	-1.32228	2.29208e-05	ZSCAN16
ENSG00000269190.5	1.66196	2.30189e-05	FBXO17
ENSG00000174460.3	-1.03168	2.30315e-05	ZCCHC12
ENSG00000062598.17	1.58526	2.30315e-05	ELMO2
ENSG00000224892.6	-2.45208	2.31248e-05	RPS4XP16
ENSG00000130203.9	2.09447	2.3302e-05	APOE
ENSG00000102172.15	1.08204	2.33844e-05	SMS
ENSG00000135638.13	4.6611	2.34448e-05	EMX1
ENSG00000166938.12	-1.13148	2.34674e-05	DIS3L
ENSG00000068878.14	1.10102	2.34688e-05	PSME4
ENSG00000167912.5	-1.89669	2.35262e-05	ENSG00000167912
ENSG00000213169.3	1.31136	2.35344e-05	ENSG00000213169
ENSG00000167964.12	-1.95112	2.36043e-05	RAB26
ENSG00000057657.15	2.59834	2.36849e-05	PRDM1
ENSG00000183023.18	-1.14451	2.36869e-05	SLC8A1
ENSG00000266642.2	1.83459	2.39078e-05	ENSG00000266642
ENSG00000163565.18	2.88071	2.40938e-05	IFI16
ENSG00000162944.10	-1.05587	2.41e-05	RFTN2
[truncated: 1,776 more rows]

## Sheet: FSHD1m_vs_CTm
Ensembl	log2FoldChange	padj	HGNC
ENSG00000143869.6	6.78584	3.50526e-234	GDF7
ENSG00000134245.17	7.53213	4.21437e-215	WNT2B
ENSG00000265992.1	-5.04791	9.97217e-210	ESRG
ENSG00000120094.6	-6.22559	1.08157e-180	HOXB1
ENSG00000165588.16	5.02884	1.11184e-175	OTX2
ENSG00000168542.14	4.45367	2.21122e-163	COL3A1
ENSG00000265972.5	5.13197	4.32491e-147	TXNIP
ENSG00000188064.9	5.55717	1.02706e-123	WNT7B
ENSG00000150551.10	4.70714	3.4566e-123	LYPD1
ENSG00000147257.13	3.33823	4.65017e-123	GPC3
ENSG00000169813.16	-5.56015	3.39347e-119	HNRNPF
ENSG00000101144.12	3.34349	3.61564e-119	BMP7
ENSG00000162761.14	5.84509	4.72359e-108	LMX1A
ENSG00000174963.17	5.97039	1.99451e-104	ZIC4
ENSG00000075290.7	7.78359	2.8991e-102	WNT8B
ENSG00000163873.9	-4.84159	1.36771e-99	GRIK3
ENSG00000184347.14	5.21032	2.59162e-99	SLIT3
ENSG00000053438.8	3.85856	6.13999e-99	NNAT
ENSG00000251095.6	4.37469	7.51685e-97	ENSG00000251095
ENSG00000133980.4	-3.50988	3.16736e-94	VRTN
ENSG00000187210.12	3.90197	8.72961e-94	GCNT1
ENSG00000136099.13	-4.41677	1.32286e-91	PCDH8
ENSG00000128567.16	-2.89665	2.35526e-91	PODXL
ENSG00000116133.11	-2.73723	8.15943e-91	DHCR24
ENSG00000122877.15	-4.02113	1.14461e-85	EGR2
ENSG00000066032.18	4.3268	4.32628e-85	CTNNA2
ENSG00000091656.15	2.80088	3.52533e-83	ZFHX4
ENSG00000121579.12	-3.52692	4.28277e-82	NAA50
ENSG00000113209.8	5.37392	1.14392e-81	PCDHB5
ENSG00000145147.19	3.591	1.12874e-80	SLIT2
ENSG00000168672.3	2.39575	1.43468e-80	LRATD2
ENSG00000197565.15	2.80095	5.61442e-76	COL4A6
ENSG00000132205.10	3.76185	2.98764e-75	EMILIN2
ENSG00000176399.3	4.36216	1.61928e-74	DMRTA1
ENSG00000065320.8	-3.18988	2.5242e-73	NTN1
ENSG00000139364.10	-2.50822	1.25653e-72	TMEM132B
ENSG00000159212.12	6.01791	1.42925e-72	CLIC6
ENSG00000107249.21	6.70955	4.20482e-70	GLIS3
ENSG00000147655.10	7.87198	7.05878e-70	RSPO2
ENSG00000169567.11	-3.48787	4.52975e-68	HINT1
ENSG00000102230.13	-2.97278	1.65398e-67	PCYT1B
ENSG00000115718.17	-6.83388	2.49867e-67	PROC
ENSG00000152977.9	3.55864	2.59323e-67	ZIC1
ENSG00000166426.7	-2.2801	8.84712e-67	CRABP1
ENSG00000121207.11	-4.81272	1.61073e-66	LRAT
ENSG00000203727.3	6.67561	2.6482e-65	SAMD5
ENSG00000101868.10	-2.78525	7.05342e-64	POLA1
ENSG00000138386.16	4.20662	4.82276e-62	NAB1
ENSG00000196227.10	4.78796	2.86991e-61	FAM217B
ENSG00000155760.2	-1.95838	8.94195e-60	FZD7
ENSG00000108821.13	2.50635	1.18878e-59	COL1A1
ENSG00000115457.9	2.11078	1.88089e-59	IGFBP2
ENSG00000174469.19	2.44675	5.17726e-59	CNTNAP2
ENSG00000143772.9	2.87394	5.51228e-59	ITPKB
ENSG00000145632.14	2.78157	3.6164e-58	PLK2
ENSG00000135046.13	3.80457	4.48908e-56	ANXA1
ENSG00000144749.13	-2.20789	4.77263e-56	LRIG1
ENSG00000122012.13	3.77241	6.23501e-56	SV2C
ENSG00000261409.1	3.66718	8.99748e-56	ENSG00000261409
ENSG00000109472.13	2.13081	2.12106e-55	CPE
ENSG00000113361.12	2.71591	9.77155e-55	CDH6
ENSG00000176641.10	2.90539	2.7827e-54	RNF152
ENSG00000127920.5	3.40874	4.62065e-54	GNG11
ENSG00000136193.16	2.06779	3.43288e-53	SCRN1
ENSG00000099194.5	-1.96791	4.81771e-53	SCD
ENSG00000091986.15	2.88113	3.10401e-51	CCDC80
ENSG00000173917.10	-4.37559	3.10401e-51	HOXB2
ENSG00000168505.6	-4.17756	3.58095e-51	GBX2
ENSG00000187323.11	3.44496	1.40666e-50	DCC
ENSG00000180543.4	4.55129	7.84251e-50	TSPYL5
ENSG00000182168.14	3.53586	9.65165e-50	UNC5C
ENSG00000164692.17	2.74026	3.07403e-49	COL1A2
ENSG00000105996.6	-3.04511	3.67822e-48	HOXA2
ENSG00000153130.17	3.31588	1.04518e-46	SCOC
ENSG00000067798.14	4.63462	1.11677e-46	NAV3
ENSG00000177951.17	3.68218	2.36951e-46	BET1L
ENSG00000122861.15	3.44651	2.3931e-46	PLAU
ENSG00000147596.3	-6.76881	2.82051e-46	PRDM14
ENSG00000142611.16	3.77904	3.3011e-46	PRDM16
ENSG00000160216.18	4.96254	8.01146e-46	AGPAT3
ENSG00000120093.11	-4.99443	8.49605e-46	HOXB3
ENSG00000084112.14	-3.85274	1.94877e-45	SSH1
ENSG00000248746.5	3.51788	4.32492e-45	ACTN3
ENSG00000103449.11	-2.15753	6.98439e-45	SALL1
ENSG00000183762.12	3.15279	7.86779e-45	KREMEN1
ENSG00000111674.8	1.96946	5.56273e-44	ENO2
ENSG00000108312.14	-2.32665	1.22193e-43	UBTF
ENSG00000159307.18	3.52341	5.92716e-43	SCUBE1
ENSG00000130164.13	-2.36382	1.15321e-42	LDLR
ENSG00000125084.11	7.15139	2.64681e-42	WNT1
ENSG00000151892.14	2.78893	5.50963e-42	GFRA1
ENSG00000163347.5	4.86557	1.61225e-41	CLDN1
ENSG00000137809.16	-5.70345	2.14344e-41	ITGA11
ENSG00000109971.13	-1.76701	2.14344e-41	HSPA8
ENSG00000162490.6	-2.03355	3.74266e-41	DRAXIN
ENSG00000122068.12	3.18014	4.04989e-41	FYTTD1
ENSG00000163053.10	4.69388	1.29436e-40	SLC16A14
ENSG00000148082.9	2.16878	4.21292e-40	SHC3
ENSG00000197487.8	-4.21034	4.77572e-40	GALP
ENSG00000159784.17	-3.19191	4.77754e-40	FAM131B
ENSG00000169218.13	5.23321	6.82724e-40	RSPO1
ENSG00000105825.11	4.1147	7.74934e-40	TFPI2
ENSG00000170370.11	8.84418	7.80475e-40	EMX2
ENSG00000163132.6	2.73653	2.64778e-39	MSX1
ENSG00000152377.13	2.8261	2.80023e-39	SPOCK1
ENSG00000140450.8	3.50693	8.85911e-39	ARRDC4
ENSG00000088305.18	-1.82835	9.3365e-39	DNMT3B
ENSG00000120437.8	-3.69525	1.77184e-38	ACAT2
ENSG00000281406.1	3.05825	2.45336e-38	BLACAT1
ENSG00000120738.7	2.3399	4.39761e-38	EGR1
ENSG00000125845.6	2.44591	5.55437e-38	BMP2
ENSG00000134207.15	-3.09262	5.71064e-38	SYT6
ENSG00000105991.7	-3.43467	7.83683e-38	HOXA1
ENSG00000158270.11	2.11899	1.90084e-37	COLEC12
ENSG00000182968.4	-1.91194	3.17926e-37	SOX1
ENSG00000172893.15	-2.3484	3.66114e-37	DHCR7
ENSG00000157227.12	2.96109	4.58935e-37	MMP14
ENSG00000162493.16	-2.12205	5.0615e-37	PDPN
ENSG00000130182.7	-4.15947	5.86203e-37	ZSCAN10
ENSG00000163866.8	-3.8179	3.92235e-36	SMIM12
ENSG00000145681.10	3.91281	1.71254e-35	HAPLN1
ENSG00000136110.12	-5.50508	2.65964e-35	CNMD
ENSG00000170899.10	3.69274	2.96127e-35	GSTA4
ENSG00000132872.11	3.54387	3.08186e-35	SYT4
ENSG00000008226.19	-2.5943	4.31601e-35	DLEC1
ENSG00000121297.6	-3.55798	4.57826e-35	TSHZ3
ENSG00000177551.5	3.54592	4.91301e-35	NHLH2
ENSG00000282048.1	-4.19747	1.63015e-34	ENSG00000282048
ENSG00000187772.7	2.76099	1.96272e-34	LIN28B
ENSG00000137573.13	1.92557	2.30495e-34	SULF1
ENSG00000183098.10	2.49199	2.90206e-34	GPC6
ENSG00000181274.6	-2.62844	4.37014e-34	FRAT2
ENSG00000160209.18	3.60928	6.07689e-34	PDXK
ENSG00000115468.11	3.55394	9.59376e-34	EFHD1
ENSG00000070614.14	-2.46806	1.08176e-33	NDST1
ENSG00000240563.1	-1.91105	1.39746e-33	L1TD1
ENSG00000178568.14	3.80588	1.88902e-33	ERBB4
ENSG00000183287.13	3.72722	1.92899e-33	CCBE1
ENSG00000257935.2	3.76887	2.14303e-33	LHX5-AS1
ENSG00000183145.8	6.63741	2.98268e-33	RIPPLY3
ENSG00000064309.14	2.45527	4.53043e-33	CDON
ENSG00000173376.13	-2.60335	5.226e-33	NDNF
ENSG00000115507.9	6.76031	8.38066e-33	OTX1
ENSG00000250742.2	-3.95804	9.65371e-33	LINC02381
ENSG00000154640.14	2.23753	9.69502e-33	BTG3
ENSG00000185742.6	-3.44519	1.28437e-32	C11orf87
ENSG00000225630.1	-1.59672	1.54741e-32	MTND2P28
ENSG00000174721.9	-1.94603	1.76459e-32	FGFBP3
ENSG00000235602.5	-4.30042	1.84794e-32	POU5F1P3
ENSG00000134323.11	-2.05765	3.81795e-32	MYCN
ENSG00000183087.14	1.90943	5.42835e-32	GAS6
ENSG00000178573.6	2.86549	6.90548e-32	MAF
ENSG00000197705.9	6.33926	9.98326e-32	KLHL14
ENSG00000128610.11	3.9028	1.10592e-31	FEZF1
ENSG00000147869.4	-5.61553	1.52894e-31	CER1
ENSG00000163359.15	2.77052	2.20879e-31	COL6A3
ENSG00000004848.7	7.10613	2.30308e-31	ARX
ENSG00000145284.11	2.2011	3.55036e-31	SCD5
ENSG00000170893.3	6.95273	7.28124e-31	TRH
ENSG00000127870.16	-2.85009	9.08318e-31	RNF6
ENSG00000071205.11	2.87591	1.42952e-30	ARHGAP10
ENSG00000102271.13	-2.02498	1.86898e-30	KLHL4
ENSG00000117877.10	-2.72645	3.91464e-30	CD3EAP
ENSG00000171786.5	3.13636	4.10586e-30	NHLH1
ENSG00000149218.4	3.35126	4.41954e-30	ENDOD1
ENSG00000251562.7	1.56784	6.95016e-30	MALAT1
ENSG00000189143.9	4.47313	7.18855e-30	CLDN4
ENSG00000196628.15	-2.51239	7.70935e-30	TCF4
ENSG00000152192.7	3.44292	8.08891e-30	POU4F1
ENSG00000196517.11	-2.39109	9.48085e-30	SLC6A9
ENSG00000279694.1	-2.69266	9.76633e-30	ENSG00000279694
ENSG00000125848.9	1.88766	1.9411e-29	FLRT3
ENSG00000138829.11	1.70849	1.95733e-29	FBN2
ENSG00000110446.10	-4.58704	2.21017e-29	SLC15A3
ENSG00000229344.1	-1.45498	2.27265e-29	MTCO2P12
ENSG00000174326.11	-5.73148	2.74067e-29	SLC16A11
ENSG00000116990.10	-1.86763	4.35636e-29	MYCL
ENSG00000125492.9	9.19118	4.38848e-29	BARHL1
ENSG00000132780.16	-1.84768	4.72862e-29	NASP
ENSG00000092096.16	1.90468	1.03603e-28	SLC22A17
ENSG00000181541.5	5.70872	1.15489e-28	MAB21L2
ENSG00000259417.2	-3.33618	1.1969e-28	CTXND1
ENSG00000172667.10	2.62165	1.23696e-28	ZMAT3
ENSG00000164176.12	2.66894	1.9709e-28	EDIL3
ENSG00000133124.11	2.44864	2.14826e-28	IRS4
ENSG00000120156.20	-1.98991	2.3681e-28	TEK
ENSG00000229544.8	-5.07066	3.13457e-28	NKX1-2
ENSG00000198712.1	-1.39905	3.74664e-28	MT-CO2
ENSG00000001617.11	2.52592	4.17296e-28	SEMA3F
ENSG00000107099.15	5.74058	4.4953e-28	DOCK8
ENSG00000173482.16	1.95746	6.2165e-28	PTPRM
ENSG00000107242.17	3.76648	1.40437e-27	PIP5K1B
ENSG00000132514.13	-6.4734	1.83811e-27	CLEC10A
ENSG00000077782.19	-2.14405	2.09303e-27	FGFR1
ENSG00000174460.3	4.11385	2.14706e-27	ZCCHC12
ENSG00000168016.13	2.37928	3.13172e-27	TRANK1
ENSG00000081842.17	4.91896	3.32488e-27	PCDHA6
ENSG00000160963.13	1.63528	3.5743e-27	COL26A1
ENSG00000168135.4	3.40915	3.89094e-27	KCNJ4
ENSG00000250337.5	2.64024	4.1639e-27	PURPL
ENSG00000179761.11	-3.57157	4.24718e-27	PIPOX
ENSG00000260834.1	-4.16185	5.58751e-27	ENSG00000260834
ENSG00000142173.14	2.04458	5.91493e-27	COL6A2
ENSG00000005469.11	2.47435	8.4369e-27	CROT
ENSG00000244694.7	2.23407	9.35269e-27	PTCHD4
ENSG00000013364.18	4.54143	9.5465e-27	MVP
ENSG00000132854.18	4.2792	9.5465e-27	KANK4
ENSG00000179059.9	-2.0358	1.11076e-26	ZFP42
ENSG00000197956.9	2.9944	1.13609e-26	S100A6
ENSG00000138722.9	1.80059	1.15407e-26	MMRN1
ENSG00000238266.1	-5.28066	1.32214e-26	LINC00707
ENSG00000153266.12	6.58188	1.5312e-26	FEZF2
ENSG00000061337.15	2.45888	1.56489e-26	LZTS1
ENSG00000106484.14	1.47276	1.79921e-26	MEST
ENSG00000091592.15	2.08399	1.96174e-26	NLRP1
ENSG00000183778.17	-3.05704	2.5241e-26	B3GALT5
ENSG00000151617.15	2.42264	3.20305e-26	EDNRA
ENSG00000140465.13	6.89169	9.08929e-26	CYP1A1
ENSG00000198947.15	1.90039	9.31443e-26	DMD
ENSG00000188523.8	4.91097	9.44564e-26	CFAP77
ENSG00000101057.15	-1.50067	1.07697e-25	MYBL2
ENSG00000273604.1	-1.88372	1.13739e-25	EPOP
ENSG00000164741.14	3.0323	1.45829e-25	DLC1
ENSG00000148200.16	-1.56433	1.72605e-25	NR6A1
ENSG00000170382.11	2.97489	1.79333e-25	LRRN2
ENSG00000145431.10	2.46421	2.34656e-25	PDGFC
ENSG00000151576.10	-2.44654	2.71713e-25	QTRT2
ENSG00000171649.11	2.25985	2.71732e-25	ZIK1
ENSG00000158321.15	-2.07902	4.24666e-25	AUTS2
ENSG00000125285.5	-1.95074	5.47897e-25	SOX21
ENSG00000136141.14	3.31068	5.47897e-25	LRCH1
ENSG00000205221.12	5.08837	6.07245e-25	VIT
ENSG00000270641.1	5.26945	8.32927e-25	TSIX
ENSG00000103591.12	-2.83638	1.28901e-24	AAGAB
ENSG00000167941.2	3.68477	1.31259e-24	SOST
ENSG00000116161.17	-1.41254	1.3187e-24	CACYBP
ENSG00000171004.18	-1.40917	1.98482e-24	HS6ST2
ENSG00000277081.1	3.4243	8.79086e-24	ENSG00000277081
ENSG00000123700.4	5.02781	8.85198e-24	KCNJ2
ENSG00000117543.20	-3.61666	9.25082e-24	DPH5
ENSG00000185909.14	1.47378	1.14447e-23	KLHDC8B
ENSG00000103257.8	-1.50314	1.14447e-23	SLC7A5
ENSG00000267855.5	4.39062	1.18607e-23	NDUFA7
ENSG00000156925.11	-2.01233	1.56496e-23	ZIC3
ENSG00000137501.17	-2.27266	3.01603e-23	SYTL2
ENSG00000280623.1	-3.75456	3.85887e-23	PCAT14
ENSG00000119514.6	2.15739	4.18963e-23	GALNT12
ENSG00000109072.13	5.67789	1.01122e-22	VTN
ENSG00000003137.8	-3.84175	1.59615e-22	CYP26B1
ENSG00000242419.5	-2.17376	1.87675e-22	PCDHGC4
ENSG00000271824.1	-4.85374	2.17816e-22	SMIM32
ENSG00000149212.11	1.7804	2.22045e-22	SESN3
ENSG00000138448.11	1.96796	2.49437e-22	ITGAV
ENSG00000181418.7	4.33211	2.85294e-22	DDN
ENSG00000154856.12	1.8693	2.99456e-22	APCDD1
ENSG00000129521.13	2.3511	3.71463e-22	EGLN3
ENSG00000143995.19	-3.21539	4.94755e-22	MEIS1
ENSG00000206557.5	-1.24054	5.84907e-22	TRIM71
ENSG00000110881.11	2.01523	5.94787e-22	ASIC1
ENSG00000083067.22	2.02535	7.42317e-22	TRPM3
ENSG00000167680.15	2.43832	1.02891e-21	SEMA6B
ENSG00000108018.15	2.83751	1.11651e-21	SORCS1
ENSG00000263465.4	1.70111	1.14466e-21	SRSF8
ENSG00000158258.16	1.91306	1.26115e-21	CLSTN2
ENSG00000113739.10	1.91703	1.46493e-21	STC2
ENSG00000133026.12	-1.8514	1.71003e-21	MYH10
ENSG00000144331.18	7.25005	1.9606e-21	ZNF385B
ENSG00000189184.11	-1.97968	1.97537e-21	PCDH18
ENSG00000241186.9	-4.43675	2.02318e-21	TDGF1
ENSG00000166448.14	3.53256	2.12393e-21	TMEM130
ENSG00000185630.18	-1.78656	2.12393e-21	PBX1
ENSG00000169884.13	2.41804	3.12164e-21	WNT10B
ENSG00000162664.16	-1.92227	3.32242e-21	ZNF326
ENSG00000112759.16	-1.62531	3.7415e-21	SLC29A1
ENSG00000157680.15	-3.41713	4.40622e-21	DGKI
ENSG00000250366.2	-1.7045	4.84685e-21	TUNAR
ENSG00000138823.13	-5.26284	4.88446e-21	MTTP
ENSG00000171956.6	-2.41215	5.59367e-21	FOXB1
ENSG00000029363.16	-1.22944	6.96967e-21	BCLAF1
ENSG00000235890.2	3.4403	7.16849e-21	TSPEAR-AS1
ENSG00000206052.10	3.95733	7.73696e-21	DOK6
ENSG00000270885.1	-1.74388	7.84194e-21	RASL10B
ENSG00000221923.8	2.61727	8.14662e-21	ZNF880
ENSG00000092853.13	-1.54937	1.01676e-20	CLSPN
ENSG00000167178.15	4.4233	1.35314e-20	ISLR2
ENSG00000183876.8	2.20034	1.43085e-20	ARSI
ENSG00000185745.9	1.96593	1.48881e-20	IFIT1
ENSG00000185920.15	-2.43169	1.73717e-20	PTCH1
ENSG00000156804.7	-4.41382	1.81136e-20	FBXO32
ENSG00000154188.9	-2.45717	1.82885e-20	ANGPT1
ENSG00000248329.5	-3.17511	2.17969e-20	APELA
ENSG00000171951.4	3.28724	2.25637e-20	SCG2
ENSG00000112175.7	2.24895	2.31393e-20	BMP5
ENSG00000133056.13	-2.05618	2.43406e-20	PIK3C2B
ENSG00000116962.14	1.80757	2.53099e-20	NID1
ENSG00000114867.20	-1.1237	2.62325e-20	EIF4G1
ENSG00000198763.3	-1.47226	2.64351e-20	MT-ND2
ENSG00000261786.1	-4.27335	2.65981e-20	ENSG00000261786
ENSG00000105376.4	3.67838	2.71396e-20	ICAM5
ENSG00000111961.17	-1.42407	3.07512e-20	SASH1
ENSG00000182957.15	-1.40907	3.13145e-20	SPATA13
ENSG00000119630.13	3.14682	3.25482e-20	PGF
ENSG00000072682.18	2.98423	4.04757e-20	P4HA2
ENSG00000241837.6	-3.8945	4.14891e-20	ATP5PO
ENSG00000077942.18	-1.9348	5.47333e-20	FBLN1
ENSG00000151012.13	-1.47394	5.90007e-20	SLC7A11
ENSG00000065361.14	2.20746	6.39837e-20	ERBB3
ENSG00000154553.13	3.60762	7.9179e-20	PDLIM3
ENSG00000122884.12	1.9934	8.81917e-20	P4HA1
ENSG00000182103.4	4.13393	9.6727e-20	FAM181B
ENSG00000169184.5	-1.52528	9.77066e-20	MN1
ENSG00000002587.9	-3.95887	1.00806e-19	HS3ST1
ENSG00000213420.7	1.58248	1.09186e-19	GPC2
ENSG00000176108.9	3.01261	1.39017e-19	CHMP6
ENSG00000269858.5	-2.65994	1.40552e-19	EGLN2
ENSG00000177468.6	-1.78165	1.58108e-19	OLIG3
ENSG00000105357.15	8.53547	1.66737e-19	MYH14
ENSG00000148848.14	-2.27142	1.81787e-19	ADAM12
ENSG00000077092.18	-2.22352	2.31889e-19	RARB
ENSG00000157193.15	-1.7016	2.32819e-19	LRP8
ENSG00000104332.11	-1.19386	2.55671e-19	SFRP1
ENSG00000188158.14	-2.29284	2.69994e-19	NHS
ENSG00000164070.11	3.27188	2.90026e-19	HSPA4L
ENSG00000151694.12	1.84265	2.99944e-19	ADAM17
ENSG00000254277.1	-4.75568	3.15764e-19	ENSG00000254277
ENSG00000134250.19	1.23731	3.88508e-19	NOTCH2
ENSG00000139219.17	1.60472	3.95733e-19	COL2A1
ENSG00000171421.12	4.52138	4.43767e-19	MRPL36
ENSG00000111145.7	1.72808	4.72146e-19	ELK3
ENSG00000112773.15	2.66248	4.93359e-19	TENT5A
ENSG00000162878.12	-1.28038	6.90784e-19	PKDCC
ENSG00000091136.13	1.44121	7.87615e-19	LAMB1
ENSG00000039319.16	1.45495	8.15771e-19	ZFYVE16
ENSG00000110693.17	3.83857	8.25199e-19	SOX6
ENSG00000100714.15	-2.29925	8.51454e-19	MTHFD1
ENSG00000147027.3	-1.41708	1.43134e-18	TMEM47
ENSG00000182836.9	6.43176	1.80114e-18	PLCXD3
ENSG00000144596.12	4.12412	1.80114e-18	GRIP2
ENSG00000245532.7	1.8516	1.80114e-18	NEAT1
ENSG00000186895.2	-5.50416	1.88106e-18	FGF3
ENSG00000223573.6	3.43736	1.88806e-18	TINCR
ENSG00000207955.5	-3.67501	2.62863e-18	ENSG00000207955
ENSG00000100297.15	-2.28782	2.81627e-18	MCM5
ENSG00000197744.5	-1.2483	2.95659e-18	PTMAP2
ENSG00000081479.12	1.78973	3.38553e-18	LRP2
ENSG00000107736.19	-2.8806	4.74765e-18	CDH23
ENSG00000178947.8	2.27334	5.6264e-18	SMIM10L2A
ENSG00000237515.8	1.78545	5.72261e-18	SHISA9
ENSG00000085840.12	-1.7154	5.93591e-18	ORC1
ENSG00000131724.10	1.91022	6.91504e-18	IL13RA1
ENSG00000230316.6	4.85806	7.37541e-18	FEZF1-AS1
ENSG00000061492.11	-4.21712	7.59444e-18	WNT8A
ENSG00000160818.16	-2.58573	7.78492e-18	GPATCH4
ENSG00000178585.14	1.23736	8.14359e-18	CTNNBIP1
ENSG00000158467.16	1.74607	8.38765e-18	AHCYL2
ENSG00000145536.15	3.25597	9.76517e-18	ADAMTS16
ENSG00000182379.9	3.17059	1.0195e-17	NXPH4
ENSG00000118407.14	-1.68226	1.02399e-17	FILIP1
ENSG00000100304.12	2.46358	1.03864e-17	TTLL12
ENSG00000091127.13	-1.70454	1.14153e-17	PUS7
ENSG00000227640.2	-1.94314	1.16371e-17	SOX21-AS1
ENSG00000143847.15	2.63148	1.17927e-17	PPFIA4
ENSG00000162551.13	-1.62544	1.20285e-17	ALPL
ENSG00000115526.10	-1.50115	1.35271e-17	CHST10
ENSG00000073910.20	-2.76696	1.47016e-17	FRY
ENSG00000161547.16	-1.61263	1.54631e-17	SRSF2
ENSG00000174021.10	3.26332	1.73892e-17	GNG5
ENSG00000116157.5	1.99684	1.77782e-17	GPX7
ENSG00000146094.13	-3.42746	1.82835e-17	DOK3
ENSG00000142700.11	8.05774	1.9373e-17	DMRTA2
ENSG00000226549.3	-2.44064	2.01937e-17	SCDP1
ENSG00000140534.13	-1.39087	2.16098e-17	TICRR
ENSG00000125968.8	1.9253	2.16805e-17	ID1
ENSG00000162344.3	-4.56828	2.16805e-17	FGF19
ENSG00000146530.11	3.68232	2.18733e-17	VWDE
ENSG00000143850.13	2.1343	2.24548e-17	PLEKHA6
ENSG00000170549.3	-2.19248	2.34575e-17	IRX1
ENSG00000100234.11	1.68175	2.41155e-17	TIMP3
ENSG00000176907.4	2.65025	2.46715e-17	TCIM
ENSG00000155366.16	1.70693	2.92766e-17	RHOC
ENSG00000111859.16	1.47739	3.15133e-17	NEDD9
ENSG00000139200.13	2.4494	3.22785e-17	PIANP
ENSG00000061918.12	4.16342	3.75786e-17	GUCY1B1
ENSG00000072310.16	-1.66864	3.77556e-17	SREBF1
ENSG00000139722.6	2.51472	3.93549e-17	VPS37B
ENSG00000113140.10	3.13342	3.9984e-17	SPARC
ENSG00000116717.11	1.70005	4.73927e-17	GADD45A
ENSG00000264215.1	-1.79606	4.83144e-17	ENSG00000264215
ENSG00000188153.12	1.70696	5.11807e-17	COL4A5
ENSG00000175352.10	3.65621	5.1243e-17	NRIP3
ENSG00000131153.8	-1.69326	5.5248e-17	GINS2
ENSG00000121753.12	1.70159	5.58843e-17	ADGRB2
ENSG00000186480.12	-2.14511	5.82503e-17	INSIG1
ENSG00000279800.2	-1.41114	7.70603e-17	BCLAF1P2
ENSG00000170542.5	2.76813	7.92101e-17	SERPINB9
ENSG00000160131.13	-1.39912	9.2398e-17	VMA21
ENSG00000149948.13	-1.648	9.68989e-17	HMGA2
ENSG00000111218.11	-2.027	9.8276e-17	PRMT8
ENSG00000179546.4	-3.14993	1.03063e-16	HTR1D
ENSG00000167555.13	2.24067	1.10591e-16	ZNF528
ENSG00000154678.16	3.24959	1.35718e-16	PDE1C
ENSG00000090857.13	-1.55366	1.41378e-16	PDPR
ENSG00000108439.10	-2.49158	1.54109e-16	PNPO
ENSG00000116237.15	-1.22088	1.54109e-16	ICMT
ENSG00000171766.15	2.65391	1.77736e-16	GATM
ENSG00000121966.6	1.53813	1.78782e-16	CXCR4
ENSG00000021300.13	2.85868	2.10928e-16	PLEKHB1
ENSG00000144136.10	-1.23181	2.31115e-16	SLC20A1
ENSG00000173894.10	-1.04305	2.64234e-16	CBX2
ENSG00000186871.6	-1.66915	2.95908e-16	ERCC6L
ENSG00000173705.8	-2.65884	2.95945e-16	SUSD5
ENSG00000237872.4	-4.55105	3.01981e-16	POU5F1P4
ENSG00000095596.11	-1.76567	3.27392e-16	CYP26A1
ENSG00000204262.11	1.66641	3.33506e-16	COL5A2
ENSG00000065328.16	-2.74692	3.48888e-16	MCM10
ENSG00000095139.13	1.24155	3.53395e-16	ARCN1
ENSG00000177855.8	-1.47842	3.54351e-16	CACYBPP2
ENSG00000111052.7	2.10514	3.66602e-16	LIN7A
ENSG00000121057.12	-1.45866	3.68571e-16	AKAP1
ENSG00000073111.13	-1.15319	4.13254e-16	MCM2
ENSG00000134824.13	-1.38139	4.30414e-16	FADS2
ENSG00000198959.11	5.65458	4.30414e-16	TGM2
ENSG00000112118.18	-1.3688	4.48919e-16	MCM3
ENSG00000163191.5	1.7382	5.18402e-16	S100A11
ENSG00000229847.8	7.38762	5.40731e-16	EMX2OS
ENSG00000075826.16	1.75232	5.68338e-16	SEC31B
ENSG00000198466.11	-1.71738	5.91595e-16	ZNF587
ENSG00000132434.9	-1.53372	7.0728e-16	LANCL2
ENSG00000048392.11	1.38242	7.09129e-16	RRM2B
ENSG00000158769.17	-2.74971	7.67138e-16	F11R
ENSG00000254245.2	3.53304	8.34882e-16	PCDHGA3
ENSG00000197217.12	1.0918	9.46723e-16	ENTPD4
ENSG00000240303.7	12.4224	9.9631e-16	ACAD11
ENSG00000256663.1	-1.31932	1.14431e-15	ENSG00000256663
ENSG00000105662.15	1.94333	1.22325e-15	CRTC1
ENSG00000198727.2	-1.39887	1.33514e-15	MT-CYB
ENSG00000149256.15	-1.5903	1.33514e-15	TENM4
ENSG00000094975.13	1.14687	1.37304e-15	SUCO
ENSG00000209082.1	-1.65532	1.37463e-15	MT-TL1
ENSG00000131914.10	-1.13262	1.4763e-15	LIN28A
ENSG00000167721.10	-1.29094	1.57322e-15	TSR1
ENSG00000173673.7	-5.24001	1.57322e-15	HES3
ENSG00000185924.6	3.21855	1.68239e-15	RTN4RL1
ENSG00000100321.14	1.66029	1.73385e-15	SYNGR1
ENSG00000134369.15	1.21117	1.7529e-15	NAV1
ENSG00000196361.9	2.4304	1.77345e-15	ELAVL3
ENSG00000224032.6	-4.38469	1.78163e-15	EPB41L4A-AS1
ENSG00000162981.13	3.41781	1.78368e-15	LRATD1
ENSG00000250986.1	-2.53538	1.78368e-15	LINC02600
ENSG00000152137.6	3.11906	1.87165e-15	HSPB8
ENSG00000160161.9	2.35846	1.91963e-15	CILP2
ENSG00000150625.16	2.68758	1.93297e-15	GPM6A
ENSG00000179981.9	-2.2327	2.11625e-15	TSHZ1
ENSG00000172380.5	1.40196	2.52156e-15	GNG12
ENSG00000050344.8	1.96918	2.5652e-15	NFE2L3
ENSG00000255397.1	-1.6342	2.61111e-15	ENSG00000255397
ENSG00000173674.10	-1.28852	2.81628e-15	EIF1AX
ENSG00000178913.7	1.02991	2.91532e-15	TAF7
ENSG00000060718.20	1.50206	3.07607e-15	COL11A1
ENSG00000112183.14	1.93086	3.32273e-15	RBM24
ENSG00000005100.12	-1.29869	3.38149e-15	DHX33
ENSG00000091879.13	3.05477	3.4898e-15	ANGPT2
ENSG00000162552.14	1.96575	3.92582e-15	WNT4
ENSG00000115414.18	1.4263	4.24235e-15	FN1
ENSG00000159388.5	1.39335	4.38642e-15	BTG2
ENSG00000163735.6	2.39739	4.46147e-15	CXCL5
ENSG00000157168.18	-2.10776	5.18192e-15	NRG1
ENSG00000189091.12	-1.15565	6.10184e-15	SF3B3
ENSG00000068654.15	-1.28051	6.10919e-15	POLR1A
ENSG00000134817.10	-1.55674	6.10919e-15	APLNR
ENSG00000170775.2	2.7496	6.14097e-15	GPR37
ENSG00000103184.11	-3.33538	6.27037e-15	SEC14L5
ENSG00000198822.10	2.37091	6.95462e-15	GRM3
ENSG00000134215.15	2.89385	7.99711e-15	VAV3
ENSG00000175213.2	-2.2657	8.0131e-15	ZNF408
ENSG00000169783.12	-1.65995	9.21318e-15	LINGO1
ENSG00000147010.17	-1.79226	9.45804e-15	SH3KBP1
ENSG00000100344.10	-2.82121	9.59941e-15	PNPLA3
ENSG00000076248.10	-1.6344	1.00094e-14	UNG
ENSG00000113356.11	-3.01174	1.02806e-14	POLR3G
ENSG00000135763.9	-1.57301	1.09034e-14	URB2
ENSG00000043143.20	-2.68626	1.10662e-14	JADE2
ENSG00000108055.9	-1.27446	1.13675e-14	SMC3
ENSG00000155090.14	1.43952	1.17741e-14	KLF10
ENSG00000165731.18	-2.4593	1.21556e-14	RET
ENSG00000255248.7	5.3981	1.22575e-14	MIR100HG
ENSG00000253661.1	7.02336	1.22962e-14	ZFHX4-AS1
ENSG00000163811.11	-1.17356	1.35618e-14	WDR43
ENSG00000111087.9	-4.50275	1.45477e-14	GLI1
ENSG00000270647.5	-1.05741	1.53453e-14	TAF15
ENSG00000262655.3	1.68162	1.54621e-14	SPON1
ENSG00000117724.12	-1.17663	1.55366e-14	CENPF
ENSG00000143320.8	-1.91439	1.55432e-14	CRABP2
ENSG00000141506.13	-3.60738	1.57864e-14	PIK3R5
ENSG00000187164.19	1.84053	1.58674e-14	SHTN1
ENSG00000261210.7	-2.84954	1.73488e-14	CLEC19A
ENSG00000174145.7	-4.13922	1.75424e-14	NWD2
ENSG00000170421.12	1.32117	1.81724e-14	KRT8
ENSG00000176170.13	1.71479	1.82399e-14	SPHK1
ENSG00000166833.19	-1.54335	1.85228e-14	NAV2
ENSG00000100196.10	3.37479	1.90981e-14	KDELR3
ENSG00000196793.13	-2.03415	1.99366e-14	ZNF239
ENSG00000112333.11	5.54626	1.99603e-14	NR2E1
ENSG00000140365.15	-1.67138	2.13793e-14	COMMD4
ENSG00000132382.14	-1.72952	2.29642e-14	MYBBP1A
ENSG00000109339.20	-1.48172	2.65698e-14	MAPK10
ENSG00000124243.17	1.95999	2.70767e-14	BCAS4
ENSG00000135346.8	11.8634	2.75785e-14	CGA
ENSG00000225366.4	-4.82834	2.97938e-14	TDGF1P3
ENSG00000078328.20	4.24468	2.98274e-14	RBFOX1
ENSG00000060709.14	5.78812	3.31491e-14	RIMBP2
ENSG00000230269.6	3.543	3.45429e-14	LINC02525
ENSG00000135926.14	2.14535	3.50584e-14	TMBIM1
ENSG00000106236.3	-1.83578	3.56556e-14	NPTX2
ENSG00000189060.5	1.51827	3.73285e-14	H1F0
ENSG00000173947.13	2.04254	3.89304e-14	PIFO
ENSG00000164484.11	1.82537	3.94401e-14	TMEM200A
ENSG00000122952.16	-1.60628	3.96417e-14	ZWINT
ENSG00000005194.14	1.57551	4.12947e-14	CIAPIN1
ENSG00000232445.1	-2.32482	4.31467e-14	ENSG00000232445
ENSG00000171791.12	1.36719	4.39132e-14	BCL2
ENSG00000095739.10	2.3737	4.58711e-14	BAMBI
ENSG00000009709.11	-1.84582	4.67209e-14	PAX7
ENSG00000114315.3	2.67448	5.6569e-14	HES1
ENSG00000118007.12	-1.42448	5.71863e-14	STAG1
ENSG00000096070.19	-1.47598	5.73303e-14	BRPF3
ENSG00000146374.13	1.64926	5.81118e-14	RSPO3
ENSG00000139668.8	1.14225	5.87738e-14	WDFY2
ENSG00000144354.13	-1.34286	6.01589e-14	CDCA7
ENSG00000226792.7	-4.48965	6.31524e-14	C13orf42
ENSG00000269834.5	2.62836	6.38903e-14	ZNF528-AS1
ENSG00000149090.11	1.60477	6.38903e-14	PAMR1
ENSG00000134769.21	1.77587	6.552e-14	DTNA
ENSG00000124788.17	2.13813	6.68052e-14	ATXN1
ENSG00000168071.21	2.63805	7.48417e-14	CCDC88B
ENSG00000129173.12	-2.65162	7.70347e-14	E2F8
ENSG00000133101.9	6.76965	8.19451e-14	CCNA1
ENSG00000146674.14	2.00584	8.86294e-14	IGFBP3
ENSG00000105997.22	-5.15104	8.97145e-14	HOXA3
ENSG00000136931.9	4.06232	9.36201e-14	NR5A1
ENSG00000123505.15	-1.22033	9.70255e-14	AMD1
ENSG00000163071.10	2.24333	1.02161e-13	SPATA18
ENSG00000189127.7	11.6308	1.04574e-13	ANKRD34B
ENSG00000130303.12	3.7984	1.10433e-13	BST2
ENSG00000184985.16	2.2473	1.125e-13	SORCS2
ENSG00000012048.20	-1.30079	1.12916e-13	BRCA1
ENSG00000164707.15	2.95582	1.15393e-13	SLC13A4
ENSG00000132274.15	-1.91382	1.19073e-13	TRIM22
ENSG00000130703.15	1.94106	1.26264e-13	OSBPL2
ENSG00000152154.10	3.02833	1.2922e-13	TMEM178A
ENSG00000126458.3	2.8483	1.2922e-13	RRAS
ENSG00000138944.7	-1.78187	1.50239e-13	SHISAL1
ENSG00000125462.16	6.57553	1.59422e-13	C1orf61
ENSG00000101825.7	1.60562	1.70155e-13	MXRA5
ENSG00000050767.15	3.63183	1.70155e-13	COL23A1
ENSG00000145934.16	-1.45355	1.7148e-13	TENM2
ENSG00000049089.13	2.13241	1.81904e-13	COL9A2
ENSG00000134853.11	1.71309	1.851e-13	PDGFRA
ENSG00000111247.14	-1.60225	1.89981e-13	RAD51AP1
ENSG00000198888.2	-1.4618	1.90638e-13	MT-ND1
ENSG00000134463.14	3.03456	1.93071e-13	ECHDC3
ENSG00000110975.8	-2.49385	1.9491e-13	SYT10
ENSG00000122507.20	1.38871	2.04005e-13	BBS9
ENSG00000163618.17	3.48426	2.17203e-13	CADPS
ENSG00000130517.13	1.73317	2.35701e-13	PGPEP1
ENSG00000212993.4	-2.83564	2.48051e-13	POU5F1B
ENSG00000141526.16	2.72636	2.54119e-13	SLC16A3
ENSG00000111262.5	3.08096	2.58703e-13	KCNA1
ENSG00000262001.1	1.75789	2.70768e-13	DLGAP1-AS2
ENSG00000157502.13	2.30453	2.80028e-13	PWWP3B
ENSG00000173473.10	-1.09395	2.85067e-13	SMARCC1
ENSG00000179532.12	1.60026	2.91309e-13	DNHD1
ENSG00000179041.3	-1.48471	3.07297e-13	RRS1
ENSG00000283907.1	11.8299	3.07782e-13	ENSG00000283907
ENSG00000144724.19	-1.2349	3.33865e-13	PTPRG
ENSG00000159423.16	-1.3194	3.40325e-13	ALDH4A1
ENSG00000082556.10	2.15765	3.40325e-13	OPRK1
ENSG00000113389.15	3.4468	3.52796e-13	NPR3
ENSG00000174136.11	-1.01363	3.726e-13	RGMB
ENSG00000088340.15	4.06684	3.76429e-13	FER1L4
ENSG00000145244.11	11.4077	3.79568e-13	CORIN
ENSG00000267059.2	-11.4223	3.8629e-13	ENSG00000267059
ENSG00000145335.15	2.38687	4.31345e-13	SNCA
ENSG00000136492.8	-1.3902	5.27336e-13	BRIP1
ENSG00000256356.1	-1.61628	5.30963e-13	HSPA8P5
ENSG00000198824.5	-1.03747	5.33158e-13	CHAMP1
ENSG00000124160.11	-1.40934	5.35293e-13	NCOA5
ENSG00000236782.6	3.93075	5.39268e-13	ENSG00000236782
ENSG00000112208.11	-1.7248	5.73491e-13	BAG2
ENSG00000109911.18	1.22064	5.95838e-13	ELP4
ENSG00000120306.9	1.78871	6.11251e-13	CYSTM1
ENSG00000214182.5	-1.05398	6.39763e-13	PTMAP5
ENSG00000068697.6	1.13495	6.43118e-13	LAPTM4A
ENSG00000129946.10	1.74254	6.46469e-13	SHC2
ENSG00000152270.8	-1.95428	6.62714e-13	PDE3B
ENSG00000248966.1	-1.51367	6.62714e-13	BCLAF1P1
ENSG00000113013.12	-1.33433	6.83088e-13	HSPA9
ENSG00000112763.15	1.84942	7.32258e-13	BTN2A1
ENSG00000167747.14	-1.14224	7.33123e-13	C19orf48
ENSG00000156140.9	2.22326	7.65093e-13	ADAMTS3
ENSG00000124762.13	2.32113	7.68331e-13	CDKN1A
ENSG00000280322.1	4.19464	8.04993e-13	ENSG00000280322
ENSG00000104899.7	-2.43824	8.36277e-13	AMH
ENSG00000163945.16	1.91577	8.47321e-13	UVSSA
ENSG00000185414.19	-11.7912	8.70735e-13	MRPL30
ENSG00000113657.12	-1.26475	8.74482e-13	DPYSL3
ENSG00000198899.2	-1.19371	8.8366e-13	MT-ATP6
ENSG00000244879.6	1.26201	1.06945e-12	GABPB1-AS1
ENSG00000148680.15	-4.31788	1.08949e-12	HTR7
ENSG00000184702.18	2.13863	1.09876e-12	SEPTIN5
ENSG00000277531.2	2.64036	1.09876e-12	PNMA8C
ENSG00000177511.5	-2.20904	1.09993e-12	ST8SIA3
ENSG00000236673.5	-4.81176	1.10451e-12	ENSG00000236673
ENSG00000100823.11	-1.02791	1.2662e-12	APEX1
ENSG00000236698.1	-2.05409	1.2662e-12	EIF1AXP1
ENSG00000090530.9	1.30215	1.2662e-12	P3H2
ENSG00000145675.14	2.697	1.33783e-12	PIK3R1
ENSG00000164733.20	1.24595	1.37698e-12	CTSB
ENSG00000196867.7	4.34866	1.52051e-12	ZFP28
ENSG00000130600.17	2.40387	1.5814e-12	H19
ENSG00000229807.10	5.70701	1.5814e-12	XIST
ENSG00000105810.9	1.14307	1.65496e-12	CDK6
ENSG00000136048.13	1.83706	1.76226e-12	DRAM1
ENSG00000164761.8	1.96512	1.76484e-12	TNFRSF11B
ENSG00000278195.1	2.79143	1.8098e-12	SSTR3
ENSG00000124785.8	4.1294	1.88727e-12	NRN1
ENSG00000261236.7	-1.38542	1.94379e-12	BOP1
ENSG00000184254.16	4.45095	2.16104e-12	ALDH1A3
ENSG00000180875.4	3.47494	2.17577e-12	GREM2
ENSG00000090013.9	2.33358	2.26926e-12	BLVRB
ENSG00000163520.13	1.75258	2.30591e-12	FBLN2
ENSG00000078114.18	1.56764	2.4186e-12	NEBL
ENSG00000235554.1	-1.38413	2.4228e-12	ENSG00000235554
ENSG00000183337.16	-1.17301	2.45893e-12	BCOR
ENSG00000144381.16	-1.02203	2.48193e-12	HSPD1
ENSG00000030419.16	1.74436	2.48269e-12	IKZF2
ENSG00000104435.13	1.74459	2.7247e-12	STMN2
ENSG00000168209.4	1.27295	2.73388e-12	DDIT4
ENSG00000067064.10	-1.42719	2.90759e-12	IDI1
ENSG00000186007.9	2.88349	2.91488e-12	LEMD1
ENSG00000156675.15	1.45284	3.01918e-12	RAB11FIP1
ENSG00000178343.4	-11.0293	3.24486e-12	SHISA3
ENSG00000140538.16	1.49399	3.24486e-12	NTRK3
ENSG00000160208.12	-1.19657	3.24486e-12	RRP1B
ENSG00000197712.11	1.72354	3.34716e-12	FAM114A1
ENSG00000197024.8	1.63212	3.50543e-12	ZNF398
ENSG00000187605.15	-1.24546	3.51849e-12	TET3
ENSG00000147883.10	4.07409	3.81083e-12	CDKN2B
ENSG00000109436.7	1.47838	3.94542e-12	TBC1D9
ENSG00000077274.8	1.82026	3.95683e-12	CAPN6
ENSG00000255730.5	11.2327	3.95936e-12	ENSG00000255730
ENSG00000213047.12	2.58881	3.97621e-12	DENND1B
ENSG00000169710.8	-1.56435	4.03457e-12	FASN
ENSG00000102221.13	-1.30118	4.17713e-12	JADE3
ENSG00000173404.4	2.44176	4.17713e-12	INSM1
ENSG00000075213.10	1.42255	4.26193e-12	SEMA3A
ENSG00000163694.14	2.3768	4.38605e-12	RBM47
ENSG00000144730.17	1.29417	4.41917e-12	IL17RD
ENSG00000100003.17	3.48017	4.42854e-12	SEC14L2
ENSG00000172201.11	1.81603	4.75074e-12	ID4
ENSG00000115053.15	-1.23941	5.12059e-12	NCL
ENSG00000179431.6	1.40231	5.4033e-12	FJX1
ENSG00000139514.12	-1.13498	5.50406e-12	SLC7A1
ENSG00000177469.12	1.13982	5.56413e-12	CAVIN1
ENSG00000213707.2	-1.23088	5.61601e-12	HMGB1P10
ENSG00000134709.10	3.67138	5.743e-12	HOOK1
ENSG00000116830.11	-1.27951	5.80766e-12	TTF2
ENSG00000183779.6	-1.42702	6.28307e-12	ZNF703
ENSG00000134954.14	1.61936	6.54113e-12	ETS1
ENSG00000105281.12	-1.25398	7.08439e-12	SLC1A5
ENSG00000212123.3	-3.7434	7.41322e-12	PRR22
ENSG00000116016.13	3.05111	7.62813e-12	EPAS1
ENSG00000228002.2	-1.6553	7.76218e-12	DHX9P1
ENSG00000167601.11	1.29324	7.9079e-12	AXL
ENSG00000169258.6	-1.90697	8.36844e-12	GPRIN1
ENSG00000117016.9	1.16151	8.43432e-12	RIMS3
ENSG00000101040.19	-1.27466	9.31614e-12	ZMYND8
ENSG00000152782.16	-1.18047	9.50291e-12	PANK1
ENSG00000163683.11	1.38411	9.55595e-12	SMIM14
ENSG00000248527.1	-1.14199	9.80051e-12	MTATP6P1
ENSG00000135002.11	1.59371	9.91758e-12	RFK
ENSG00000007174.17	-4.4498	1.01722e-11	DNAH9
ENSG00000168917.8	3.23902	1.02529e-11	SLC35G2
ENSG00000181544.13	-1.8705	1.03332e-11	FANCB
ENSG00000179348.11	5.03318	1.06912e-11	GATA2
ENSG00000167670.15	-1.24724	1.08995e-11	CHAF1A
ENSG00000182718.16	1.94239	1.09656e-11	ANXA2
ENSG00000280707.2	-8.00815	1.10507e-11	ENSG00000280707
ENSG00000086062.12	1.20557	1.15763e-11	B4GALT1
ENSG00000197324.8	1.51004	1.16988e-11	LRP10
ENSG00000167114.12	-1.27154	1.24358e-11	SLC27A4
ENSG00000145526.11	10.7721	1.24987e-11	CDH18
ENSG00000242950.6	5.27535	1.28657e-11	ERVW-1
ENSG00000029534.19	2.19111	1.3315e-11	ANK1
ENSG00000168918.13	3.49197	1.33287e-11	INPP5D
ENSG00000153046.17	-1.25763	1.34767e-11	CDYL
ENSG00000113368.11	-1.00343	1.34793e-11	LMNB1
ENSG00000124942.13	1.9155	1.36763e-11	AHNAK
ENSG00000173157.16	3.47054	1.3934e-11	ADAMTS20
ENSG00000099250.17	1.97352	1.42335e-11	NRP1
ENSG00000101265.15	1.73064	1.44129e-11	RASSF2
ENSG00000244405.7	1.56422	1.50516e-11	ETV5
ENSG00000152492.13	1.30606	1.50944e-11	CCDC50
ENSG00000152990.13	-1.07202	1.51215e-11	ADGRA3
ENSG00000169255.13	1.80791	1.54127e-11	B3GALNT1
ENSG00000111907.20	3.70588	1.56924e-11	TPD52L1
ENSG00000105894.11	-1.2148	1.61884e-11	PTN
ENSG00000116032.5	3.78536	1.65842e-11	GRIN3B
ENSG00000146700.8	2.15192	1.68033e-11	SSC4D
ENSG00000150938.9	1.7914	1.98504e-11	CRIM1
ENSG00000132128.16	2.35703	1.99793e-11	LRRC41
ENSG00000128016.5	2.16447	2.08253e-11	ZFP36
ENSG00000142949.16	1.10206	2.1908e-11	PTPRF
ENSG00000101407.12	-1.02682	2.22928e-11	TTI1
ENSG00000139618.14	-1.46092	2.26469e-11	BRCA2
ENSG00000161618.9	-1.4205	2.30291e-11	ALDH16A1
ENSG00000162377.5	-1.23545	2.33918e-11	COA7
ENSG00000109079.9	1.58193	2.3876e-11	TNFAIP1
ENSG00000151834.15	4.94561	2.44321e-11	GABRA2
ENSG00000254934.5	-3.44999	2.48912e-11	LINC00678
ENSG00000146834.13	-1.24642	2.54445e-11	MEPCE
ENSG00000107742.12	2.50473	2.60631e-11	SPOCK2
ENSG00000075426.11	1.41073	2.6539e-11	FOSL2
ENSG00000060656.19	1.55849	2.66643e-11	PTPRU
ENSG00000119661.14	1.31303	2.71036e-11	DNAL1
ENSG00000225972.1	-1.18052	2.75458e-11	MTND1P23
ENSG00000085185.15	1.2295	2.87645e-11	BCORL1
ENSG00000135439.11	2.79085	3.12513e-11	AGAP2
ENSG00000087269.15	-1.45851	3.33662e-11	NOP14
ENSG00000259781.1	-1.17115	3.4184e-11	HMGB1P6
ENSG00000181234.9	10.6352	3.43728e-11	TMEM132C
ENSG00000070814.17	-1.13003	3.60652e-11	TCOF1
ENSG00000128973.12	-1.82973	3.83207e-11	CLN6
ENSG00000164542.12	1.90726	4.10252e-11	KIAA0895
ENSG00000164949.7	2.42005	4.25246e-11	GEM
ENSG00000109851.6	-4.45791	4.44449e-11	DBX1
ENSG00000179242.15	-1.58085	4.47561e-11	CDH4
ENSG00000100591.7	-1.17093	4.98663e-11	AHSA1
ENSG00000101938.14	1.37279	5.12304e-11	CHRDL1
ENSG00000185551.14	1.24707	5.2735e-11	NR2F2
ENSG00000174371.16	-1.37986	5.44355e-11	EXO1
ENSG00000197093.10	1.68727	5.44355e-11	GAL3ST4
ENSG00000119616.11	-1.25913	5.49903e-11	FCF1
ENSG00000164574.15	1.1662	5.52585e-11	GALNT10
ENSG00000276248.1	2.36951	5.59317e-11	ENSG00000276248
ENSG00000140564.11	1.2349	5.60841e-11	FURIN
ENSG00000187942.11	1.33054	5.8298e-11	LDLRAD2
ENSG00000134775.15	-1.48168	5.88019e-11	FHOD3
ENSG00000162745.10	1.69753	5.88019e-11	OLFML2B
ENSG00000139679.15	2.70989	6.11008e-11	LPAR6
ENSG00000171488.14	1.60229	6.11658e-11	LRRC8C
ENSG00000254470.2	1.36428	6.26368e-11	AP5B1
ENSG00000138622.3	-1.90574	6.32491e-11	HCN4
ENSG00000143153.12	1.66591	6.35496e-11	ATP1B1
ENSG00000137801.10	1.06322	6.64695e-11	THBS1
ENSG00000231609.5	5.10285	6.65785e-11	ENSG00000231609
ENSG00000182175.13	-1.64505	6.92157e-11	RGMA
ENSG00000138413.13	-2.19997	7.01659e-11	IDH1
ENSG00000232284.7	2.66638	7.52445e-11	GNG12-AS1
ENSG00000165271.16	-1.02968	7.62527e-11	NOL6
ENSG00000223764.2	3.89756	7.90463e-11	LINC02593
ENSG00000076770.14	-3.00846	7.94708e-11	MBNL3
ENSG00000139178.10	1.95204	8.31786e-11	C1RL
ENSG00000159713.10	2.48356	8.55952e-11	TPPP3
ENSG00000112378.11	1.29035	8.7933e-11	PERP
ENSG00000090776.5	-1.27066	8.79957e-11	EFNB1
ENSG00000103044.10	-1.88065	9.19027e-11	HAS3
ENSG00000183273.6	3.59473	9.31367e-11	CCDC60
ENSG00000057704.12	1.7826	9.33143e-11	TMCC3
ENSG00000196562.14	1.29888	9.45784e-11	SULF2
ENSG00000138449.10	6.81097	9.56569e-11	SLC40A1
ENSG00000055044.10	-1.01847	9.6393e-11	NOP58
ENSG00000204519.10	-1.162	1.00087e-10	ZNF551
ENSG00000119547.5	1.15449	1.02639e-10	ONECUT2
ENSG00000100767.15	-3.26559	1.0459e-10	PAPLN
ENSG00000115816.14	-1.03362	1.11559e-10	CEBPZ
ENSG00000205609.12	-1.65738	1.12689e-10	EIF3CL
ENSG00000174080.10	4.85087	1.13845e-10	CTSF
ENSG00000184949.15	1.67561	1.15293e-10	FAM227A
ENSG00000133313.14	-1.07567	1.16953e-10	CNDP2
ENSG00000163362.10	-1.30604	1.20666e-10	INAVA
ENSG00000187122.16	1.62435	1.22764e-10	SLIT1
ENSG00000119283.15	-3.65286	1.25554e-10	TRIM67
ENSG00000113522.13	-1.09739	1.28154e-10	RAD50
ENSG00000129159.7	-2.11818	1.3199e-10	KCNC1
ENSG00000175928.5	-2.23402	1.36474e-10	LRRN1
ENSG00000111913.17	-1.77033	1.40895e-10	RIPOR2
ENSG00000115461.4	-1.02091	1.5614e-10	IGFBP5
ENSG00000165195.15	-1.40095	1.56281e-10	PIGA
ENSG00000169371.13	2.79639	1.57725e-10	SNUPN
ENSG00000116329.10	2.31143	1.58297e-10	OPRD1
ENSG00000100867.14	-4.27145	1.60292e-10	DHRS2
ENSG00000130822.15	-1.49513	1.62032e-10	PNCK
ENSG00000158055.15	2.37664	1.66887e-10	GRHL3
ENSG00000177133.10	4.27637	1.74491e-10	PRDM16-DT
ENSG00000090447.11	-1.32009	1.74939e-10	TFAP4
ENSG00000126583.10	2.22856	1.77112e-10	PRKCG
ENSG00000274276.4	-3.44108	1.79333e-10	CBSL
ENSG00000134363.11	-2.30674	1.80686e-10	FST
ENSG00000138074.14	-1.32457	1.84822e-10	SLC5A6
ENSG00000127418.14	1.76151	1.89874e-10	FGFRL1
ENSG00000143032.7	10.2896	1.92091e-10	BARHL2
ENSG00000187957.7	1.78061	1.95663e-10	DNER
ENSG00000080546.13	1.24813	1.97327e-10	SESN1
ENSG00000258376.2	-3.62782	2.07351e-10	ENSG00000258376
ENSG00000004399.12	1.3263	2.08587e-10	PLXND1
ENSG00000010404.17	1.14054	2.16732e-10	IDS
ENSG00000188580.14	-3.31257	2.27074e-10	NKAIN2
ENSG00000228253.1	-1.56565	2.27543e-10	MT-ATP8
ENSG00000168118.11	-10.2483	2.30079e-10	RAB4A
ENSG00000063127.15	1.80413	2.32518e-10	SLC6A16
ENSG00000279348.1	-1.92915	2.3611e-10	ENSG00000279348
ENSG00000226137.5	1.04253	2.37967e-10	BAIAP2-DT
ENSG00000085788.13	1.13886	2.38321e-10	DDHD2
ENSG00000136383.6	2.13811	2.43015e-10	ALPK3
ENSG00000164683.16	3.55676	2.70668e-10	HEY1
ENSG00000260034.1	4.77227	2.73983e-10	LCMT1-AS2
ENSG00000163947.11	2.65841	2.73983e-10	ARHGEF3
ENSG00000174307.6	1.3433	2.73983e-10	PHLDA3
ENSG00000284041.1	-10.2808	2.76689e-10	ENSG00000284041
ENSG00000171189.17	3.04036	2.95126e-10	GRIK1
ENSG00000165462.5	-3.69977	2.98131e-10	PHOX2A
ENSG00000267886.1	-2.45372	3.05734e-10	ENSG00000267886
ENSG00000163050.16	-1.37454	3.1802e-10	COQ8A
ENSG00000144218.18	-2.23373	3.18092e-10	AFF3
ENSG00000111206.12	-1.10942	3.23489e-10	FOXM1
ENSG00000170340.10	-1.15223	3.31767e-10	B3GNT2
ENSG00000132967.9	-1.25955	3.35955e-10	HMGB1P5
ENSG00000102974.14	-1.1274	3.4252e-10	CTCF
ENSG00000074416.13	4.58094	3.66772e-10	MGLL
ENSG00000198046.11	10.176	3.67045e-10	ZNF667
ENSG00000165732.12	-1.0426	3.72958e-10	DDX21
ENSG00000258959.1	4.60034	3.78077e-10	ENSG00000258959
ENSG00000147231.13	-1.78925	3.80494e-10	RADX
ENSG00000279312.1	3.57581	3.83488e-10	ENSG00000279312
ENSG00000182912.6	3.53564	3.88964e-10	TSPEAR-AS2
ENSG00000152795.17	-1.00028	3.92349e-10	HNRNPDL
ENSG00000269466.2	10.1337	3.92698e-10	ENSG00000269466
ENSG00000159251.6	1.50599	4.06243e-10	ACTC1
ENSG00000100095.18	-2.03447	4.13024e-10	SEZ6L
ENSG00000137962.12	1.72952	4.26217e-10	ARHGAP29
ENSG00000185070.10	1.49526	4.29313e-10	FLRT2
ENSG00000164237.8	1.26254	4.40333e-10	CMBL
ENSG00000118898.15	1.80213	4.48902e-10	PPL
ENSG00000108001.13	1.96221	4.49793e-10	EBF3
ENSG00000146001.5	2.81213	4.53236e-10	PCDHB18P
ENSG00000213080.3	-1.09966	4.54187e-10	ENSG00000213080
ENSG00000234964.4	-1.7288	4.58041e-10	FABP5P7
ENSG00000172572.6	1.90516	4.60017e-10	PDE3A
ENSG00000107485.15	4.4078	4.79405e-10	GATA3
ENSG00000111678.10	1.46951	4.80285e-10	C12orf57
ENSG00000221866.9	-2.00175	5.03857e-10	PLXNA4
ENSG00000156398.12	-1.74849	5.2535e-10	SFXN2
ENSG00000173821.19	1.05714	5.2929e-10	RNF213
ENSG00000136274.8	1.27897	5.39105e-10	NACAD
ENSG00000182492.15	2.17045	5.64229e-10	BGN
ENSG00000184292.6	4.70939	5.8177e-10	TACSTD2
ENSG00000260804.3	-1.82712	5.95957e-10	LINC01963
ENSG00000129596.4	1.28935	5.97466e-10	CDO1
ENSG00000118495.18	2.81929	6.11606e-10	PLAGL1
ENSG00000041802.10	-1.06683	6.21993e-10	LSG1
ENSG00000226666.1	-1.40356	6.22071e-10	HSPA9P1
ENSG00000198429.9	-1.41693	6.43671e-10	ZNF69
ENSG00000133816.13	-2.36917	6.48585e-10	MICAL2
ENSG00000120949.14	-4.76942	6.65186e-10	TNFRSF8
ENSG00000180190.11	1.65742	6.76436e-10	TDRP
ENSG00000169122.11	1.61796	6.87807e-10	FAM110B
ENSG00000278318.4	10.0266	7.35152e-10	ZNF229
ENSG00000204335.3	-1.53078	7.35715e-10	SP5
ENSG00000182165.17	1.91095	7.46263e-10	TP53TG1
ENSG00000007237.18	1.16559	7.56997e-10	GAS7
ENSG00000081041.8	4.62603	7.66827e-10	CXCL2
ENSG00000142156.14	1.49137	7.78273e-10	COL6A1
ENSG00000185610.6	-7.48665	7.79922e-10	DBX2
ENSG00000249156.2	7.36001	7.8663e-10	TAF11L12
ENSG00000105696.8	2.44981	7.8663e-10	TMEM59L
ENSG00000121390.18	-1.06308	7.97997e-10	PSPC1
ENSG00000139289.13	1.42001	7.99572e-10	PHLDA1
ENSG00000119900.7	1.43039	8.04033e-10	OGFRL1
ENSG00000130558.19	-1.78306	8.15503e-10	OLFM1
ENSG00000141505.11	-2.27901	8.28607e-10	ASGR1
ENSG00000143341.11	2.16172	8.53469e-10	HMCN1
ENSG00000184110.14	-1.14764	8.78243e-10	EIF3C
ENSG00000102265.11	1.3943	8.84853e-10	TIMP1
ENSG00000118420.16	1.64187	8.977e-10	UBE3D
ENSG00000228709.1	2.66569	9.17632e-10	LINC02575
ENSG00000142627.12	1.02669	9.38071e-10	EPHA2
ENSG00000256304.1	-2.08663	9.39962e-10	ENSG00000256304
ENSG00000254285.3	1.28733	9.90652e-10	KRT8P3
ENSG00000189120.4	1.74537	9.95459e-10	SP6
ENSG00000116678.19	2.93187	1.01808e-09	LEPR
ENSG00000164951.15	1.48994	1.03191e-09	PDP1
ENSG00000186638.16	-1.2494	1.10828e-09	KIF24
ENSG00000162873.14	1.08844	1.14519e-09	KLHDC8A
ENSG00000146151.12	3.07597	1.18495e-09	HMGCLL1
ENSG00000140548.9	-1.02013	1.19363e-09	ZNF710
ENSG00000135472.8	1.86871	1.19655e-09	FAIM2
ENSG00000131242.17	1.21775	1.23206e-09	RAB11FIP4
ENSG00000167100.14	2.49637	1.25576e-09	SAMD14
ENSG00000101463.5	-2.52671	1.2912e-09	SYNDIG1
ENSG00000053372.4	-1.08075	1.30396e-09	MRTO4
ENSG00000271474.1	4.11483	1.35746e-09	ENSG00000271474
ENSG00000129116.17	1.32248	1.395e-09	PALLD
ENSG00000105464.3	2.86387	1.39687e-09	GRIN2D
ENSG00000260537.2	-1.48065	1.41439e-09	ENSG00000260537
ENSG00000112972.14	-1.77108	1.41906e-09	HMGCS1
ENSG00000163909.7	1.67362	1.45361e-09	HEYL
ENSG00000276690.1	-3.0385	1.49107e-09	ENSG00000276690
ENSG00000158859.9	1.8048	1.4937e-09	ADAMTS4
ENSG00000224945.1	3.38441	1.49448e-09	ENSG00000224945
ENSG00000099783.11	-1.02082	1.55337e-09	HNRNPM
ENSG00000197345.12	-2.23862	1.57498e-09	MRPL21
ENSG00000154319.14	-1.15926	1.6313e-09	FAM167A
ENSG00000101311.15	-2.55396	1.64262e-09	FERMT1
ENSG00000187514.16	-1.03153	1.64588e-09	PTMA
ENSG00000188783.5	2.85933	1.67769e-09	PRELP
ENSG00000136111.12	-1.08078	1.74787e-09	TBC1D4
ENSG00000150753.11	-1.15005	1.75336e-09	CCT5
ENSG00000229589.1	-2.01901	1.75336e-09	ACVR2B-AS1
ENSG00000111641.11	-1.13858	1.76808e-09	NOP2
ENSG00000269897.5	-9.93845	1.78147e-09	COMMD3-BMI1
ENSG00000182601.6	9.89864	1.78448e-09	HS3ST4
ENSG00000075891.21	-3.40806	1.96975e-09	PAX2
ENSG00000114279.13	1.57551	2.04748e-09	FGF12
ENSG00000091664.7	3.4141	2.16629e-09	SLC17A6
ENSG00000138083.4	9.84676	2.20936e-09	SIX3
ENSG00000185275.6	-1.56687	2.33192e-09	CD24P4
ENSG00000118271.9	9.81032	2.49692e-09	TTR
ENSG00000196465.10	1.24403	2.49863e-09	MYL6B
ENSG00000067167.7	1.6184	2.71889e-09	TRAM1
ENSG00000111432.4	9.26282	2.78991e-09	FZD10
ENSG00000180198.15	-1.10218	2.82695e-09	RCC1
ENSG00000165215.6	3.67583	2.8852e-09	CLDN3
ENSG00000087087.19	-1.09147	2.97645e-09	SRRT
ENSG00000117305.14	1.31822	3.09072e-09	HMGCL
ENSG00000157404.15	-1.14403	3.15514e-09	KIT
ENSG00000257951.2	5.91235	3.18245e-09	ENSG00000257951
ENSG00000186642.15	2.90446	3.27274e-09	PDE2A
ENSG00000107331.16	1.09972	3.29069e-09	ABCA2
ENSG00000171533.11	2.04509	3.35858e-09	MAP6
ENSG00000007047.14	1.05423	3.42626e-09	MARK4
ENSG00000144824.20	-1.29409	3.42626e-09	PHLDB2
ENSG00000132773.11	-1.63244	3.43699e-09	TOE1
ENSG00000132879.13	1.38037	3.85707e-09	FBXO44
ENSG00000041982.15	-1.1267	3.85707e-09	TNC
ENSG00000184635.15	-1.10257	3.89677e-09	ZNF93
ENSG00000163273.3	-3.8489	3.89677e-09	NPPC
ENSG00000159131.16	-1.18342	3.9068e-09	GART
ENSG00000160201.11	9.70491	4.00962e-09	U2AF1
ENSG00000233098.8	-1.35892	4.08701e-09	CCDC144NL-AS1
ENSG00000175166.16	-1.10778	4.08701e-09	PSMD2
ENSG00000144369.12	1.16463	4.14589e-09	FAM171B
ENSG00000159263.15	2.85	4.29691e-09	SIM2
ENSG00000110108.9	-1.04486	4.40076e-09	TMEM109
ENSG00000170961.6	2.02858	4.4306e-09	HAS2
ENSG00000150990.7	-2.03881	4.447e-09	DHX37
ENSG00000011028.13	1.2413	4.53275e-09	MRC2
ENSG00000125630.15	-1.12297	4.63912e-09	POLR1B
ENSG00000121716.20	-1.71141	4.73679e-09	PILRB
ENSG00000121413.12	1.02136	4.794e-09	ZSCAN18
ENSG00000235162.8	1.70963	4.8961e-09	C12orf75
ENSG00000231831.1	-2.15628	4.92959e-09	MTHFD1P1
ENSG00000130024.14	-1.48228	4.93239e-09	PHF10
ENSG00000145012.13	-1.32634	4.93456e-09	LPP
ENSG00000154079.5	1.86435	5.13417e-09	SDHAF4
ENSG00000241478.1	-1.63647	5.13417e-09	HSPA8P9
ENSG00000205922.4	2.64166	5.15982e-09	ONECUT3
ENSG00000173281.4	-1.21104	5.25609e-09	PPP1R3B
ENSG00000250091.2	2.52172	5.38244e-09	DNAH10OS
ENSG00000172349.17	1.76888	5.55017e-09	IL16
ENSG00000265179.6	3.99822	5.62191e-09	ENSG00000265179
ENSG00000102924.11	2.13903	5.65497e-09	CBLN1
ENSG00000185633.10	3.70281	5.68022e-09	NDUFA4L2
ENSG00000007402.11	2.42388	5.7573e-09	CACNA2D2
ENSG00000141098.12	-1.06067	5.86897e-09	GFOD2
ENSG00000064419.13	-1.58146	5.89279e-09	TNPO3
ENSG00000168758.10	-1.01532	6.02016e-09	SEMA4C
ENSG00000120868.13	1.40806	6.0845e-09	APAF1
ENSG00000222033.1	-2.45309	6.15182e-09	LINC01124
ENSG00000132361.16	-1.12611	6.18466e-09	CLUH
ENSG00000213030.5	5.34324	6.19224e-09	CGB8
ENSG00000163376.11	-1.71347	6.3851e-09	KBTBD8
ENSG00000113916.17	1.28876	6.43409e-09	BCL6
ENSG00000279765.3	9.70985	6.49473e-09	ENSG00000279765
ENSG00000137558.7	2.20374	6.51221e-09	PI15
ENSG00000116574.5	1.0482	6.60542e-09	RHOU
ENSG00000183715.13	2.74237	6.66517e-09	OPCML
ENSG00000169241.17	1.84554	6.69949e-09	SLC50A1
ENSG00000186868.15	3.08583	6.85296e-09	MAPT
ENSG00000141753.6	1.14886	6.87395e-09	IGFBP4
ENSG00000262877.4	-1.20449	6.9032e-09	ENSG00000262877
ENSG00000144834.13	1.15575	7.27403e-09	TAGLN3
ENSG00000250899.3	-1.34175	7.43519e-09	ENSG00000250899
ENSG00000131459.12	-1.36829	7.5468e-09	GFPT2
ENSG00000101680.14	1.15253	7.56237e-09	LAMA1
ENSG00000118960.12	1.12496	7.58936e-09	HS1BP3
ENSG00000231205.11	-1.05265	7.81719e-09	ZNF826P
ENSG00000283515.1	-10.5848	7.88258e-09	ENSG00000283515
ENSG00000160948.13	1.64774	7.91552e-09	VPS28
ENSG00000269907.1	-1.1409	8.19802e-09	PTMAP11
ENSG00000177084.16	-1.44363	8.20539e-09	POLE
ENSG00000268750.6	9.56244	8.27937e-09	ENSG00000268750
ENSG00000173744.17	1.46465	8.39743e-09	AGFG1
ENSG00000164362.18	-3.30584	8.60344e-09	TERT
ENSG00000100726.14	-1.12325	9.02346e-09	TELO2
ENSG00000006468.13	1.23736	9.16859e-09	ETV1
ENSG00000124212.5	1.33263	9.31888e-09	PTGIS
ENSG00000225420.1	9.54267	9.93054e-09	ENSG00000225420
ENSG00000177508.11	-1.35148	1.01486e-08	IRX3
ENSG00000132821.11	1.55605	1.04653e-08	VSTM2L
ENSG00000213626.11	1.63256	1.05327e-08	LBH
ENSG00000028137.18	2.57901	1.07623e-08	TNFRSF1B
ENSG00000135697.9	9.56618	1.11503e-08	BCO1
ENSG00000185442.12	-1.78143	1.11503e-08	FAM174B
ENSG00000111846.16	-1.11964	1.12481e-08	GCNT2
ENSG00000092201.9	-1.01834	1.18569e-08	SUPT16H
ENSG00000173480.10	1.35703	1.21349e-08	ZNF417
ENSG00000122694.15	-1.7143	1.23523e-08	GLIPR2
ENSG00000144227.4	-2.92096	1.24529e-08	NXPH2
ENSG00000134762.16	3.49549	1.25039e-08	DSC3
ENSG00000138434.16	1.03582	1.26e-08	ITPRID2
ENSG00000165175.15	-1.01353	1.26533e-08	MID1IP1
ENSG00000196337.11	2.8099	1.27282e-08	CGB7
ENSG00000124491.15	-3.16053	1.29216e-08	F13A1
ENSG00000145022.4	-1.87317	1.33056e-08	TCTA
ENSG00000101460.12	2.032	1.4044e-08	MAP1LC3A
ENSG00000079691.17	1.34405	1.41485e-08	CARMIL1
ENSG00000177519.3	-1.45314	1.4171e-08	RPRM
ENSG00000080709.14	-1.73839	1.43659e-08	KCNN2
ENSG00000106789.12	1.9446	1.45666e-08	CORO2A
ENSG00000184809.12	-2.75453	1.4667e-08	B3GALT5-AS1
ENSG00000106772.17	1.15933	1.4899e-08	PRUNE2
ENSG00000240694.8	-2.04962	1.51494e-08	PNMA2
ENSG00000151353.14	-1.70417	1.55608e-08	TMEM18
ENSG00000233593.8	3.63995	1.57111e-08	LINC02609
ENSG00000124570.17	2.51972	1.57111e-08	SERPINB6
ENSG00000269821.1	1.79373	1.58583e-08	KCNQ1OT1
ENSG00000268799.2	9.4932	1.591e-08	ENSG00000268799
ENSG00000053770.11	1.20566	1.6484e-08	AP5M1
ENSG00000259280.1	-3.0896	1.65499e-08	ENSG00000259280
ENSG00000044090.8	1.12466	1.7288e-08	CUL7
ENSG00000198198.15	-1.03579	1.73783e-08	SZT2
ENSG00000163879.10	1.07687	1.76959e-08	DNALI1
ENSG00000174718.11	-1.09744	1.8122e-08	RESF1
ENSG00000166473.17	2.86005	1.82113e-08	PKD1L2
ENSG00000282886.1	-1.16863	1.91101e-08	PTMAP12
ENSG00000196922.10	-1.02942	1.9267e-08	ZNF252P
ENSG00000184863.10	1.08584	1.927e-08	RBM33
ENSG00000150394.13	1.1994	1.9581e-08	CDH8
ENSG00000188191.14	-2.15891	1.98583e-08	PRKAR1B
ENSG00000082516.8	-1.08812	2.03342e-08	GEMIN5
ENSG00000099995.18	-1.21911	2.05349e-08	SF3A1
ENSG00000120800.4	-1.51452	2.10935e-08	UTP20
ENSG00000182220.14	-1.10973	2.13418e-08	ATP6AP2
ENSG00000231817.7	3.26769	2.17741e-08	LINC01198
ENSG00000183196.8	-1.25676	2.19552e-08	CHST6
ENSG00000189052.6	9.40018	2.22314e-08	CGB5
ENSG00000254453.1	-9.38968	2.2389e-08	NAV2-AS2
ENSG00000244342.5	-3.0578	2.24874e-08	LINC00698
ENSG00000251258.1	9.3672	2.24925e-08	RFPL4B
ENSG00000103160.11	1.34425	2.28749e-08	HSDL1
ENSG00000164879.6	2.55378	2.30738e-08	CA3
ENSG00000213523.10	1.53117	2.35006e-08	SRA1
ENSG00000003436.15	1.59344	2.3543e-08	TFPI
ENSG00000145358.6	2.27731	2.40987e-08	DDIT4L
ENSG00000232301.1	-3.78379	2.41118e-08	LNCPRESS1
ENSG00000143786.7	-2.73252	2.59194e-08	CNIH3
ENSG00000187479.5	-2.43844	2.62156e-08	C11orf96
ENSG00000100503.23	-1.24772	2.64408e-08	NIN
ENSG00000151948.11	9.33763	2.66256e-08	GLT1D1
ENSG00000149929.15	-1.50694	2.68063e-08	HIRIP3
ENSG00000260269.5	-9.47265	2.71548e-08	ENSG00000260269
ENSG00000180532.10	9.37952	2.7255e-08	ZSCAN4
ENSG00000234546.3	3.22129	2.77743e-08	LNCTAM34A
ENSG00000283740.1	8.77314	2.77743e-08	TAF11L11
ENSG00000168268.10	-1.20556	2.78958e-08	NT5DC2
ENSG00000264112.1	1.9893	2.8385e-08	ENSG00000264112
ENSG00000246763.6	-1.9435	2.89971e-08	RGMB-AS1
ENSG00000273167.1	2.16065	2.92714e-08	ENSG00000273167
ENSG00000100678.18	-2.0031	2.98165e-08	SLC8A3
ENSG00000081803.15	2.26958	2.99212e-08	CADPS2
ENSG00000143569.18	-1.26614	2.99454e-08	UBAP2L
ENSG00000108515.17	1.28507	3.00605e-08	ENO3
ENSG00000138613.13	1.49177	3.02272e-08	APH1B
ENSG00000116675.15	2.15464	3.0683e-08	DNAJC6
ENSG00000239474.6	4.40711	3.06898e-08	KLHL41
ENSG00000101096.19	2.5271	3.16183e-08	NFATC2
ENSG00000138119.16	4.03655	3.23831e-08	MYOF
ENSG00000181045.14	1.27294	3.2384e-08	SLC26A11
ENSG00000157212.18	-1.08544	3.32541e-08	PAXIP1
ENSG00000122359.17	1.78911	3.35997e-08	ANXA11
ENSG00000167371.17	1.0654	3.3806e-08	PRRT2
ENSG00000144010.9	9.28268	3.38871e-08	TRIM43B
ENSG00000065154.11	-1.05723	3.41239e-08	OAT
ENSG00000166130.14	1.09142	3.42125e-08	IKBIP
ENSG00000250386.1	9.30262	3.44568e-08	ENSG00000250386
ENSG00000264364.2	-1.04861	3.53817e-08	DYNLL2
ENSG00000136944.17	1.4426	3.59011e-08	LMX1B
ENSG00000168502.17	-1.15252	3.68028e-08	MTCL1
ENSG00000259439.2	5.5602	3.68379e-08	LINC01833
ENSG00000187634.11	5.06513	3.69873e-08	SAMD11
ENSG00000249249.1	-9.56609	3.72689e-08	ENSG00000249249
ENSG00000103356.15	-1.0371	3.80723e-08	EARS2
ENSG00000130383.7	5.06003	3.8223e-08	FUT5
ENSG00000261308.2	-1.0831	3.83429e-08	FIGNL2
ENSG00000075407.18	-1.37015	3.85375e-08	ZNF37A
ENSG00000198843.12	4.10983	3.87285e-08	SELENOT
ENSG00000234115.2	-1.93662	3.87285e-08	ENSG00000234115
ENSG00000079999.13	-1.00973	3.89682e-08	KEAP1
ENSG00000153993.13	1.89553	3.91751e-08	SEMA3D
ENSG00000173068.17	1.67068	3.99205e-08	BNC2
ENSG00000165238.16	1.02376	4.01608e-08	WNK2
ENSG00000196091.13	-9.51165	4.22422e-08	MYBPC1
ENSG00000155511.17	2.39903	4.34711e-08	GRIA1
ENSG00000082684.14	-2.29353	4.44457e-08	SEMA5B
ENSG00000148429.14	-1.08611	4.47997e-08	USP6NL
ENSG00000135338.13	1.57421	4.5557e-08	LCA5
ENSG00000263826.1	-2.43701	4.63888e-08	ENSG00000263826
ENSG00000177283.7	-1.52717	4.66991e-08	FZD8
ENSG00000234241.1	-1.22609	4.7815e-08	ENSG00000234241
ENSG00000133119.12	-1.12203	4.81382e-08	RFC3
ENSG00000106591.3	1.31507	4.97251e-08	MRPL32
ENSG00000189057.10	-1.61007	4.97251e-08	FAM111B
ENSG00000081138.13	-1.82365	4.98118e-08	CDH7
ENSG00000116729.13	1.33884	5.13972e-08	WLS
ENSG00000262633.2	-9.22379	5.20382e-08	ENSG00000262633
ENSG00000140105.17	-1.04179	5.32362e-08	WARS
ENSG00000110400.10	-1.14624	5.34945e-08	NECTIN1
ENSG00000119471.14	1.23795	5.37798e-08	HSDL2
ENSG00000185559.13	-1.04003	5.38465e-08	DLK1
ENSG00000165029.15	-1.41018	5.40029e-08	ABCA1
ENSG00000185515.14	-1.1712	5.53729e-08	BRCC3
ENSG00000206053.12	-1.19463	5.69519e-08	JPT2
ENSG00000115540.14	1.14237	5.74594e-08	MOB4
ENSG00000166803.11	-1.53556	5.76439e-08	PCLAF
ENSG00000213700.3	9.19068	5.87743e-08	RPL17P50
ENSG00000233237.6	1.92155	5.92244e-08	LINC00472
ENSG00000128283.6	1.4147	5.94271e-08	CDC42EP1
ENSG00000175224.16	1.17694	6.1468e-08	ATG13
ENSG00000171307.18	-1.47586	6.22113e-08	ZDHHC16
ENSG00000185813.10	-1.96505	6.25841e-08	PCYT2
ENSG00000134815.18	-1.09886	6.32636e-08	DHX34
ENSG00000090971.4	-1.65517	6.43325e-08	NAT14
ENSG00000102038.15	1.29562	6.94558e-08	SMARCA1
ENSG00000099338.22	3.28874	6.95406e-08	CATSPERG
ENSG00000235268.2	6.76651	7.07875e-08	KDM4E
ENSG00000101098.12	-1.37638	7.20132e-08	RIMS4
ENSG00000256238.1	-1.18938	7.34237e-08	SUPT16HP1
ENSG00000242247.10	1.52641	7.60903e-08	ARFGAP3
ENSG00000103647.12	-1.43818	7.61763e-08	CORO2B
ENSG00000136819.15	-1.19588	7.97296e-08	C9orf78
ENSG00000182247.9	1.23611	8.05341e-08	UBE2E2
ENSG00000166508.17	-1.10873	8.29164e-08	MCM7
ENSG00000142686.7	-1.08491	8.36796e-08	C1orf216
ENSG00000275971.1	4.05679	8.41271e-08	ENSG00000275971
ENSG00000223745.7	2.37147	8.58099e-08	CCDC18-AS1
ENSG00000084774.13	-1.05996	8.60761e-08	CAD
ENSG00000124145.6	1.27722	8.67696e-08	SDC4
ENSG00000128271.21	9.11312	9.17627e-08	ADORA2A
ENSG00000214491.8	3.29018	9.18383e-08	SEC14L6
ENSG00000102034.16	2.39781	9.27761e-08	ELF4
ENSG00000083097.14	1.56646	9.67393e-08	DOP1A
ENSG00000138379.4	5.85796	9.82212e-08	MSTN
ENSG00000137871.19	1.60658	9.82685e-08	ZNF280D
ENSG00000079459.12	-1.7242	9.91689e-08	FDFT1
ENSG00000100934.14	1.21333	1.04e-07	SEC23A
ENSG00000239382.10	1.57819	1.04631e-07	ALKBH6
ENSG00000116661.10	2.82551	1.05084e-07	FBXO2
ENSG00000144659.10	-1.1709	1.07047e-07	SLC25A38
ENSG00000196557.12	1.00407	1.07419e-07	CACNA1H
ENSG00000171476.21	4.14045	1.1026e-07	HOPX
ENSG00000021355.12	2.54206	1.11855e-07	SERPINB1
ENSG00000077348.8	-2.26544	1.15122e-07	EXOSC5
ENSG00000136859.9	-1.23484	1.17382e-07	ANGPTL2
ENSG00000019505.7	2.22077	1.19507e-07	SYT13
ENSG00000135829.16	-1.07577	1.21571e-07	DHX9
ENSG00000225968.7	1.34116	1.22364e-07	ELFN1
ENSG00000149926.13	1.70094	1.2241e-07	TLCD3B
ENSG00000111203.11	-1.78133	1.24827e-07	ITFG2
ENSG00000100271.16	9.20316	1.25814e-07	TTLL1
ENSG00000280435.1	-4.38567	1.28285e-07	ENSG00000280435
ENSG00000268964.1	9.05985	1.28295e-07	ERVV-2
ENSG00000162623.15	-1.20241	1.28441e-07	TYW3
ENSG00000113721.13	1.18724	1.2853e-07	PDGFRB
ENSG00000196353.11	2.52952	1.32727e-07	CPNE4
ENSG00000198832.10	1.94115	1.40234e-07	SELENOM
ENSG00000166033.11	2.25292	1.46457e-07	HTRA1
ENSG00000088538.12	1.23816	1.50543e-07	DOCK3
ENSG00000085117.11	2.26873	1.52974e-07	CD82
ENSG00000154330.12	9.00183	1.59833e-07	PGM5
ENSG00000172985.10	2.81578	1.62695e-07	SH3RF3
ENSG00000177374.12	-5.61624	1.6884e-07	HIC1
ENSG00000261150.2	1.49409	1.69534e-07	EPPK1
ENSG00000142798.17	1.35065	1.7565e-07	HSPG2
ENSG00000197496.5	1.14488	1.76825e-07	SLC2A10
ENSG00000152078.9	2.89005	1.76866e-07	TLCD4
ENSG00000255408.3	1.97313	1.82192e-07	PCDHA3
ENSG00000147041.11	2.94531	1.82458e-07	SYTL5
ENSG00000112276.13	1.46217	1.87083e-07	BVES
ENSG00000184160.7	-1.45651	1.89769e-07	ADRA2C
ENSG00000164318.17	-3.01426	1.89884e-07	EGFLAM
ENSG00000163884.3	-2.09407	1.91512e-07	KLF15
ENSG00000005020.12	-2.17884	1.97018e-07	SKAP2
ENSG00000167173.18	-1.14457	1.97306e-07	C15orf39
ENSG00000141854.9	3.53448	1.97685e-07	MISP3
ENSG00000018236.14	2.57288	1.98809e-07	CNTN1
ENSG00000244476.2	8.95253	2.01652e-07	ERVFRD-1
ENSG00000108960.7	1.11733	2.07266e-07	MMD
ENSG00000101198.14	1.67416	2.12184e-07	NKAIN4
ENSG00000111704.10	-3.92578	2.13938e-07	NANOG
ENSG00000113594.9	1.23466	2.14404e-07	LIFR
ENSG00000203783.4	8.94843	2.18759e-07	PRR9
ENSG00000204449.3	8.92595	2.23413e-07	TRIM49C
ENSG00000174233.11	1.41442	2.25031e-07	ADCY6
ENSG00000166770.10	8.38323	2.25059e-07	ZNF667-AS1
ENSG00000164045.11	-1.1147	2.27417e-07	CDC25A
ENSG00000128285.4	2.28375	2.30476e-07	MCHR1
ENSG00000145990.10	-1.44362	2.3118e-07	GFOD1
ENSG00000167508.11	-1.0816	2.32535e-07	MVD
ENSG00000060339.13	-1.03318	2.38898e-07	CCAR1
ENSG00000176092.14	3.06699	2.4138e-07	CRYBG2
ENSG00000080608.9	-1.21195	2.427e-07	PUM3
ENSG00000198818.9	-3.19722	2.45568e-07	SFT2D1
ENSG00000137288.9	-1.31384	2.49309e-07	UQCC2
ENSG00000166166.12	-1.23938	2.56849e-07	TRMT61A
ENSG00000162692.10	-1.29952	2.62218e-07	VCAM1
ENSG00000107562.16	-2.306	2.65495e-07	CXCL12
ENSG00000126012.11	-1.04694	2.66228e-07	KDM5C
ENSG00000134574.11	1.5167	2.66228e-07	DDB2
ENSG00000154001.13	1.22124	2.71408e-07	PPP2R5E
ENSG00000110921.13	-1.6064	2.75797e-07	MVK
ENSG00000250579.1	3.08883	2.77561e-07	ENSG00000250579
ENSG00000141458.12	1.03673	2.77878e-07	NPC1
ENSG00000162944.10	1.57772	2.7946e-07	RFTN2
ENSG00000164938.13	2.23224	2.8381e-07	TP53INP1
ENSG00000240652.1	4.08016	2.84944e-07	ENSG00000240652
ENSG00000015592.16	2.93549	2.84944e-07	STMN4
ENSG00000064042.17	-1.37899	2.8683e-07	LIMCH1
ENSG00000144015.4	8.89511	2.87714e-07	TRIM43
ENSG00000172346.14	2.18948	2.98137e-07	CSDC2
ENSG00000008196.12	2.00939	3.01526e-07	TFAP2B
ENSG00000132932.16	-1.81715	3.02835e-07	ATP8A2
ENSG00000168930.13	6.62423	3.14257e-07	TRIM49
ENSG00000204969.6	2.06154	3.34321e-07	PCDHA2
ENSG00000198910.12	1.19847	3.35327e-07	L1CAM
ENSG00000066248.14	2.05406	3.36878e-07	NGEF
ENSG00000186866.16	1.32504	3.4069e-07	POFUT2
ENSG00000073464.11	1.09947	3.44707e-07	CLCN4
ENSG00000214049.6	8.83433	3.49296e-07	UCA1
ENSG00000167861.15	1.99886	3.5032e-07	HID1
ENSG00000155093.17	1.98041	3.5052e-07	PTPRN2
ENSG00000136933.16	-1.89493	3.5052e-07	RABEPK
ENSG00000105088.8	1.59531	3.5052e-07	OLFM2
ENSG00000136732.14	-1.29741	3.55347e-07	GYPC
ENSG00000127220.5	1.82342	3.60626e-07	ABHD8
ENSG00000174804.3	1.04594	3.61962e-07	FZD4
ENSG00000154813.9	2.1443	3.67584e-07	DPH3
ENSG00000100122.5	-9.00591	3.71013e-07	CRYBB1
ENSG00000101361.16	-1.08942	3.71013e-07	NOP56
ENSG00000117597.17	-1.52936	3.71013e-07	UTP25
ENSG00000138061.11	1.32486	3.73643e-07	CYP1B1
ENSG00000272617.2	-1.71547	3.74926e-07	ENSG00000272617
ENSG00000133131.14	1.43127	3.74926e-07	MORC4
ENSG00000104998.3	2.68955	3.78827e-07	IL27RA
ENSG00000197299.10	-1.34831	3.82802e-07	BLM
ENSG00000164900.4	-5.87452	3.82874e-07	GBX1
ENSG00000119042.16	-1.75572	3.94768e-07	SATB2
ENSG00000100300.17	2.28123	3.9688e-07	TSPO
ENSG00000240489.1	-1.22679	4.00012e-07	SETP14
ENSG00000171365.15	1.04641	4.05524e-07	CLCN5
ENSG00000170537.12	1.38276	4.0962e-07	TMC7
ENSG00000185340.15	1.40205	4.1311e-07	GAS2L1
ENSG00000174327.6	-1.79059	4.21353e-07	SLC16A13
ENSG00000111684.10	-2.66167	4.26403e-07	LPCAT3
ENSG00000139370.11	8.81839	4.33213e-07	SLC15A4
ENSG00000143493.12	-1.15943	4.39492e-07	INTS7
ENSG00000277954.1	4.10577	4.40352e-07	ENSG00000277954
ENSG00000260903.2	1.80742	4.43661e-07	XKR7
ENSG00000140511.11	1.69652	4.52827e-07	HAPLN3
ENSG00000136367.13	-1.0742	4.61372e-07	ZFHX2
ENSG00000130787.13	1.35572	4.63954e-07	HIP1R
ENSG00000120694.19	-1.244	4.67077e-07	HSPH1
ENSG00000197461.13	-1.63344	4.73392e-07	PDGFA
ENSG00000010322.15	1.08	4.86652e-07	NISCH
ENSG00000163286.8	8.78002	4.89353e-07	ALPG
ENSG00000261087.1	3.09249	4.90918e-07	ENSG00000261087
ENSG00000260230.2	2.14327	4.96492e-07	FRRS1L
ENSG00000273373.1	1.82323	4.97359e-07	ENSG00000273373
ENSG00000184216.13	1.14657	4.97522e-07	IRAK1
ENSG00000221818.8	1.78873	5.01556e-07	EBF2
ENSG00000198028.3	-2.13946	5.04979e-07	ZNF560
ENSG00000211445.11	-1.12725	5.0627e-07	GPX3
ENSG00000179029.14	1.86572	5.06808e-07	TMEM107
ENSG00000249565.2	-1.11917	5.06808e-07	SERBP1P5
ENSG00000134438.9	8.81796	5.06808e-07	RAX
ENSG00000148484.17	-1.25028	5.08415e-07	RSU1
ENSG00000105329.9	2.00119	5.16971e-07	TGFB1
ENSG00000169174.10	-1.52356	5.22906e-07	PCSK9
ENSG00000170153.10	1.2556	5.3385e-07	RNF150
ENSG00000113645.14	-1.09002	5.39079e-07	WWC1
ENSG00000112599.8	3.36076	5.45063e-07	GUCA1B
ENSG00000188807.12	-1.01484	5.49439e-07	TMEM201
ENSG00000248550.3	4.59004	5.5191e-07	OTX2-AS1
ENSG00000175445.14	1.70284	5.52364e-07	LPL
ENSG00000196081.9	-1.14341	5.58895e-07	ZNF724
ENSG00000279069.1	-1.75082	5.59425e-07	ENSG00000279069
ENSG00000163251.3	-1.41499	5.65165e-07	FZD5
ENSG00000070808.15	1.62167	5.73652e-07	CAMK2A
ENSG00000116726.4	8.73941	5.73652e-07	PRAMEF12
ENSG00000166411.13	1.9636	5.78558e-07	IDH3A
ENSG00000238039.1	8.79733	5.79106e-07	ENSG00000238039
ENSG00000166250.11	1.21561	5.79556e-07	CLMP
ENSG00000184897.5	1.10007	5.82078e-07	H1FX
ENSG00000164916.10	1.11962	5.86629e-07	FOXK1
ENSG00000179542.15	1.47613	5.87351e-07	SLITRK4
ENSG00000141404.15	1.38694	5.88661e-07	GNAL
ENSG00000011332.19	-2.08237	6.05751e-07	DPF1
ENSG00000215475.4	4.71817	6.20532e-07	SIAH3
ENSG00000077264.14	1.00478	6.21385e-07	PAK3
ENSG00000184178.15	-1.4852	6.35447e-07	SCFD2
ENSG00000180626.9	-1.13555	6.42137e-07	ZNF594
ENSG00000227227.1	8.70738	6.77826e-07	ENSG00000227227
ENSG00000131981.15	3.65065	6.82953e-07	LGALS3
ENSG00000139329.4	1.69025	6.83877e-07	LUM
ENSG00000167733.13	1.66048	6.88788e-07	HSD11B1L
ENSG00000179299.16	1.66378	6.89535e-07	NSUN7
ENSG00000254339.5	-3.10073	7.00022e-07	ENSG00000254339
ENSG00000124383.8	-1.15272	7.00342e-07	MPHOSPH10
ENSG00000084754.10	-1.74407	7.17806e-07	HADHA
ENSG00000198134.3	-1.29879	7.20456e-07	PTMAP9
ENSG00000275029.1	-1.28773	7.20456e-07	HMGB1P24
ENSG00000174720.15	-1.32887	7.24727e-07	LARP7
ENSG00000144188.9	8.68191	7.32366e-07	TRIM43CP
ENSG00000228677.1	8.81498	7.33791e-07	TTC3-AS1
ENSG00000162992.3	2.99618	7.34731e-07	NEUROD1
ENSG00000116649.9	-2.16855	7.49135e-07	SRM
ENSG00000123191.14	1.21731	7.49135e-07	ATP7B
ENSG00000130254.11	-1.91828	7.54383e-07	SAFB2
ENSG00000259051.1	-1.14757	7.55134e-07	HNRNPUP1
ENSG00000278948.1	1.49252	7.58934e-07	ENSG00000278948
ENSG00000165526.8	-1.0641	7.78544e-07	RPUSD4
ENSG00000011105.12	-1.07126	7.83959e-07	TSPAN9
ENSG00000153233.12	6.48264	7.92872e-07	PTPRR
ENSG00000164292.12	1.31393	8.13311e-07	RHOBTB3
ENSG00000101327.8	-2.27107	8.20626e-07	PDYN
ENSG00000107438.8	-1.54181	8.40798e-07	PDLIM1
ENSG00000114251.14	1.19356	8.46753e-07	WNT5A
ENSG00000135111.15	3.70351	8.52549e-07	TBX3
ENSG00000269526.1	5.67051	8.5421e-07	ERVV-1
ENSG00000143816.7	1.58106	8.57102e-07	WNT9A
ENSG00000198246.7	-1.57767	8.6817e-07	SLC29A3
ENSG00000250208.6	8.65228	8.83551e-07	FZD10-AS1
ENSG00000139112.10	1.13008	9.55279e-07	GABARAPL1
ENSG00000171793.13	-1.35526	9.66374e-07	CTPS1
ENSG00000119139.17	-1.08201	9.67278e-07	TJP2
ENSG00000100650.15	-1.32374	9.69648e-07	SRSF5
ENSG00000197147.13	1.09387	9.72584e-07	LRRC8B
ENSG00000152208.12	-2.08933	9.88019e-07	GRID2
ENSG00000072182.12	3.33173	1.01802e-06	ASIC4
ENSG00000164548.10	-1.25056	1.01802e-06	TRA2A
ENSG00000071967.11	1.44746	1.038e-06	CYBRD1
ENSG00000240821.1	-2.4442	1.04446e-06	RPL9P25
ENSG00000165879.8	-1.83309	1.05127e-06	FRAT1
ENSG00000129534.13	-1.11931	1.07015e-06	MIS18BP1
ENSG00000102096.9	-1.25068	1.0986e-06	PIM2
ENSG00000120149.8	2.7785	1.10732e-06	MSX2
ENSG00000141449.14	-2.02751	1.11495e-06	GREB1L
ENSG00000114023.15	1.26026	1.11722e-06	FAM162A
ENSG00000274238.1	6.46224	1.12629e-06	ENSG00000274238
ENSG00000214530.8	1.56499	1.14015e-06	STARD10
ENSG00000181472.4	-1.04235	1.14229e-06	ZBTB2
ENSG00000071909.18	3.54236	1.14229e-06	MYO3B
ENSG00000203857.9	8.66011	1.14833e-06	HSD3B1
ENSG00000169550.12	8.70846	1.17072e-06	MUC15
ENSG00000224702.1	8.595	1.17072e-06	ENSG00000224702
ENSG00000139428.11	-1.75091	1.17072e-06	MMAB
ENSG00000135905.18	6.41885	1.17877e-06	DOCK10
ENSG00000115541.10	-1.25962	1.17893e-06	HSPE1
ENSG00000124374.8	-1.10405	1.20395e-06	PAIP2B
ENSG00000082068.8	1.77865	1.22356e-06	WDR70
ENSG00000162374.16	1.45318	1.28262e-06	ELAVL4
ENSG00000167972.13	1.50763	1.29306e-06	ABCA3
ENSG00000145349.16	1.87308	1.31791e-06	CAMK2D
ENSG00000143469.18	-1.66582	1.34966e-06	SYT14
ENSG00000232952.1	-1.0781	1.34966e-06	ENSG00000232952
ENSG00000065911.11	-1.2234	1.35693e-06	MTHFD2
ENSG00000138696.10	-1.6613	1.37129e-06	BMPR1B
ENSG00000125652.7	1.52444	1.40857e-06	ALKBH7
ENSG00000131094.3	3.24026	1.44727e-06	C1QL1
ENSG00000171823.6	-1.1043	1.54904e-06	FBXL14
ENSG00000103042.8	-1.00645	1.55367e-06	SLC38A7
ENSG00000146373.16	1.14425	1.5659e-06	RNF217
ENSG00000013588.7	5.79876	1.56802e-06	GPRC5A
ENSG00000214688.5	-2.05513	1.57411e-06	C10orf105
ENSG00000132286.11	1.52121	1.5757e-06	TIMM10B
ENSG00000087253.12	1.65279	1.58539e-06	LPCAT2
ENSG00000086827.8	-1.0547	1.60061e-06	ZW10
ENSG00000147604.13	-2.57417	1.60386e-06	RPL7
ENSG00000171867.16	1.04735	1.6043e-06	PRNP
ENSG00000177337.7	1.94285	1.63233e-06	DLGAP1-AS1
ENSG00000205758.11	1.15752	1.64347e-06	CRYZL1
ENSG00000257956.1	-1.5801	1.64426e-06	NOP56P3
ENSG00000123374.10	2.13669	1.67056e-06	CDK2
ENSG00000153214.9	1.29495	1.70661e-06	TMEM87B
ENSG00000153904.18	1.09403	1.75871e-06	DDAH1
ENSG00000180660.7	3.90293	1.78685e-06	MAB21L1
ENSG00000236972.2	-1.58351	1.7879e-06	FABP5P1
ENSG00000123091.4	1.04386	1.86868e-06	RNF11
ENSG00000084453.16	1.25499	1.86868e-06	SLCO1A2
ENSG00000165072.9	1.11912	1.86868e-06	MAMDC2
ENSG00000179598.5	4.45346	1.87372e-06	PLD6
ENSG00000177459.10	6.38013	1.91164e-06	ERICH5
ENSG00000073008.14	-1.27039	1.92427e-06	PVR
ENSG00000176209.11	2.39665	1.94067e-06	SMIM19
ENSG00000187193.8	-2.03673	1.96993e-06	MT1X
ENSG00000152784.15	-8.72278	2.01173e-06	PRDM8
ENSG00000018189.12	1.47168	2.02253e-06	RUFY3
ENSG00000055483.19	-1.38883	2.02966e-06	USP36
ENSG00000122756.14	-1.29396	2.03491e-06	CNTFR
ENSG00000170819.4	-3.82331	2.09828e-06	BFSP2
ENSG00000143799.12	-1.08515	2.11808e-06	PARP1
ENSG00000120254.15	-1.12445	2.16445e-06	MTHFD1L
ENSG00000166897.14	2.37553	2.16639e-06	ELFN2
ENSG00000086696.10	8.5611	2.18694e-06	HSD17B2
ENSG00000197498.12	-1.18798	2.33287e-06	RPF2
ENSG00000005893.15	1.14432	2.33287e-06	LAMP2
ENSG00000139292.12	1.66495	2.36988e-06	LGR5
ENSG00000135317.12	1.69434	2.37807e-06	SNX14
ENSG00000186998.15	1.84484	2.39317e-06	EMID1
ENSG00000259223.2	-3.30509	2.39419e-06	ENSG00000259223
ENSG00000220884.2	1.58065	2.39419e-06	MESTP1
ENSG00000267909.2	1.63941	2.41164e-06	CCDC177
ENSG00000141994.15	-1.89417	2.45044e-06	DUS3L
ENSG00000213225.7	-3.83176	2.47255e-06	NOC2LP1
ENSG00000155846.16	-1.8461	2.56477e-06	PPARGC1B
ENSG00000185220.11	-1.22942	2.57458e-06	PGBD2
ENSG00000007171.16	10.4413	2.58579e-06	NOS2
ENSG00000111845.4	-1.43554	2.64619e-06	PAK1IP1
ENSG00000274230.1	4.38018	2.6671e-06	ENSG00000274230
ENSG00000171723.15	-1.06196	2.6671e-06	GPHN
ENSG00000090581.9	-1.30652	2.6671e-06	GNPTG
ENSG00000235651.1	-1.72395	2.69312e-06	ENSG00000235651
ENSG00000185274.11	-1.84813	2.73082e-06	GALNT17
ENSG00000104827.12	5.68225	2.74082e-06	CGB3
ENSG00000146592.16	1.42202	2.76987e-06	CREB5
ENSG00000116774.11	-3.29602	2.77098e-06	OLFML3
ENSG00000213397.10	2.97591	2.79585e-06	HAUS7
ENSG00000142910.15	7.78175	2.8933e-06	TINAGL1
ENSG00000149295.13	2.14034	2.92242e-06	DRD2
ENSG00000151952.15	8.40809	2.94558e-06	TMEM132D
ENSG00000120725.12	1.92235	3.03973e-06	SIL1
ENSG00000110172.11	-1.33766	3.13427e-06	CHORDC1
ENSG00000177108.5	-2.21858	3.2179e-06	ZDHHC22
ENSG00000213988.10	-1.19436	3.23538e-06	ZNF90
ENSG00000104327.7	3.8706	3.25649e-06	CALB1
ENSG00000167107.12	1.8228	3.3407e-06	ACSF2
ENSG00000237517.9	-1.91988	3.42848e-06	DGCR5
ENSG00000154310.16	1.18303	3.48052e-06	TNIK
ENSG00000144893.12	1.71662	3.52826e-06	MED12L
ENSG00000101850.12	2.42543	3.6212e-06	GPR143
ENSG00000106443.15	-1.02651	3.65918e-06	PHF14
ENSG00000137936.16	1.58437	3.66298e-06	BCAR3
ENSG00000167772.11	1.89726	3.6824e-06	ANGPTL4
ENSG00000124193.14	-1.14277	3.69276e-06	SRSF6
ENSG00000278540.4	-1.13824	3.70384e-06	ACACA
ENSG00000111877.17	-1.20498	3.70752e-06	MCM9
ENSG00000089280.18	-2.19399	3.75181e-06	FUS
ENSG00000181965.5	2.85486	3.78747e-06	NEUROG1
ENSG00000165699.13	1.33594	3.79686e-06	TSC1
ENSG00000109790.16	1.36637	3.89084e-06	KLHL5
ENSG00000165868.13	1.48094	3.92329e-06	HSPA12A
ENSG00000218902.3	-1.42596	3.94058e-06	PTMAP3
ENSG00000166106.3	1.13372	4.00928e-06	ADAMTS15
ENSG00000130956.13	1.11334	4.01128e-06	HABP4
ENSG00000235706.7	1.49007	4.06781e-06	DICER1-AS1
ENSG00000248633.1	-5.02981	4.07545e-06	WRBP1
ENSG00000100612.13	1.52653	4.08882e-06	DHRS7
ENSG00000241219.1	4.32788	4.10095e-06	ENSG00000241219
ENSG00000236044.1	-1.59898	4.12258e-06	FABP5P2
ENSG00000253167.1	8.34458	4.22736e-06	WASHC5-AS1
ENSG00000176428.5	1.69863	4.24861e-06	VPS37D
ENSG00000198771.10	2.55012	4.30744e-06	RCSD1
ENSG00000117602.11	1.23557	4.31505e-06	RCAN3
ENSG00000126883.16	-1.01046	4.34872e-06	NUP214
ENSG00000165733.7	-1.06315	4.34925e-06	BMS1
ENSG00000183479.12	-8.76592	4.36385e-06	TREX2
ENSG00000180176.14	4.93232	4.38534e-06	TH
ENSG00000167552.13	-1.12721	4.39293e-06	TUBA1A
ENSG00000128342.4	1.53955	4.50893e-06	LIF
ENSG00000121989.14	-1.10691	4.56151e-06	ACVR2A
ENSG00000250539.1	1.362	4.70913e-06	KRT8P33
ENSG00000233421.4	3.44096	4.73147e-06	LINC01783
ENSG00000122691.12	3.20242	4.74607e-06	TWIST1
ENSG00000235609.7	1.56122	4.94092e-06	ENSG00000235609
ENSG00000155269.11	8.31098	4.94677e-06	GPR78
ENSG00000168309.16	-2.1556	5.09992e-06	FAM107A
ENSG00000135678.11	2.5843	5.18746e-06	CPM
ENSG00000130921.7	-1.47338	5.35074e-06	C12orf65
ENSG00000183914.14	2.71388	5.56807e-06	DNAH2
ENSG00000107518.16	2.31939	5.64145e-06	ATRNL1
ENSG00000165905.17	-1.84088	5.67406e-06	LARGE2
ENSG00000155666.11	-1.33533	5.87054e-06	KDM8
ENSG00000147459.17	-1.30652	5.95311e-06	DOCK5
ENSG00000138166.5	-1.18244	5.96975e-06	DUSP5
ENSG00000188177.13	1.09149	5.98035e-06	ZC3H6
ENSG00000175832.12	-1.15619	6.04072e-06	ETV4
ENSG00000186340.14	-1.59962	6.05356e-06	THBS2
ENSG00000092345.13	-3.25088	6.12433e-06	DAZL
ENSG00000118503.14	1.85781	6.18467e-06	TNFAIP3
ENSG00000013563.13	1.52084	6.32642e-06	DNASE1L1
ENSG00000248632.1	4.07745	6.32964e-06	ENSG00000248632
ENSG00000154736.5	3.16569	6.36776e-06	ADAMTS5
ENSG00000105983.20	2.60629	6.44006e-06	LMBR1
ENSG00000198315.10	-1.51441	6.49763e-06	ZKSCAN8
ENSG00000126500.3	2.79522	6.62578e-06	FLRT1
ENSG00000142657.20	-1.49997	6.64179e-06	PGD
ENSG00000180938.5	-1.9106	6.7506e-06	ZNF572
ENSG00000154080.13	2.04124	6.77112e-06	CHST9
ENSG00000272734.1	1.71567	6.87186e-06	ADIRF-AS1
ENSG00000110768.11	-1.25759	6.87186e-06	GTF2H1
ENSG00000196581.10	8.22637	7.12777e-06	AJAP1
ENSG00000068971.13	1.6889	7.19055e-06	PPP2R5B
ENSG00000080031.9	8.50376	7.21571e-06	PTPRH
ENSG00000010310.8	4.5099	7.2161e-06	GIPR
ENSG00000077713.18	2.37355	7.2466e-06	SLC25A43
ENSG00000267740.5	-23.9228	7.46167e-06	ENSG00000267740
ENSG00000069812.11	3.48435	7.65088e-06	HES2
ENSG00000100985.7	4.14292	7.83511e-06	MMP9
ENSG00000240356.6	1.52269	7.86191e-06	RPL23AP7
ENSG00000131080.14	1.09615	7.92201e-06	EDA2R
ENSG00000127914.16	1.05039	7.93724e-06	AKAP9
ENSG00000186185.13	-1.03379	7.98045e-06	KIF18B
ENSG00000184524.5	-1.50692	8.04373e-06	CEND1
ENSG00000114115.9	1.51944	8.06098e-06	RBP1
ENSG00000268205.1	1.31104	8.08469e-06	ENSG00000268205
ENSG00000275964.1	2.55848	8.10884e-06	ENSG00000275964
ENSG00000113296.14	1.81479	8.20052e-06	THBS4
ENSG00000188290.10	2.62253	8.20219e-06	HES4
ENSG00000174791.10	1.60848	8.23392e-06	RIN1
ENSG00000062370.16	-1.1297	8.32512e-06	ZNF112
ENSG00000147488.11	2.37333	8.38369e-06	ST18
ENSG00000213468.5	-1.03494	8.4772e-06	FIRRE
ENSG00000163431.12	1.71967	8.58212e-06	LMOD1
ENSG00000125531.6	2.20841	8.78832e-06	FNDC11
ENSG00000168461.12	1.3698	9.11677e-06	RAB31
ENSG00000068120.14	1.51174	9.11757e-06	COASY
ENSG00000249620.1	8.32294	9.22664e-06	ENSG00000249620
ENSG00000139182.13	1.26572	9.25636e-06	CLSTN3
ENSG00000137868.18	-1.35926	9.37773e-06	STRA6
ENSG00000113161.15	-1.72831	9.54213e-06	HMGCR
ENSG00000134684.10	-1.22229	9.55599e-06	YARS
ENSG00000149243.15	2.11337	9.57059e-06	KLHL35
ENSG00000163703.17	1.39024	9.58432e-06	CRELD1
ENSG00000131979.18	1.56376	9.5868e-06	GCH1
ENSG00000121775.17	-1.28645	9.5868e-06	TMEM39B
ENSG00000276043.4	-1.45392	9.64037e-06	UHRF1
ENSG00000005700.14	1.26273	9.6803e-06	IBTK
ENSG00000072195.14	1.28732	9.68835e-06	SPEG
ENSG00000132330.16	-1.21332	9.70982e-06	SCLY
ENSG00000245060.6	1.43767	9.97625e-06	LINC00847
ENSG00000161939.19	-23.6126	1.0099e-05	RNASEK-C17orf49
ENSG00000263006.6	9.37512	1.01101e-05	ROCK1P1
ENSG00000204055.4	3.12317	1.01133e-05	ENSG00000204055
ENSG00000198680.4	1.73578	1.01842e-05	TUSC1
ENSG00000099994.10	2.65838	1.02353e-05	SUSD2
ENSG00000115221.10	8.26069	1.02353e-05	ITGB6
ENSG00000105559.11	1.7101	1.03356e-05	PLEKHA4
ENSG00000100078.3	-1.74497	1.03688e-05	PLA2G3
ENSG00000130810.19	-23.5815	1.03779e-05	PPAN
ENSG00000180758.11	1.47074	1.06934e-05	GPR157
ENSG00000119599.16	-1.66391	1.07558e-05	DCAF4
ENSG00000048162.20	-1.414	1.08986e-05	NOP16
ENSG00000167113.10	-1.59095	1.09398e-05	COQ4
ENSG00000113742.12	1.34248	1.10374e-05	CPEB4
ENSG00000198417.6	-3.07861	1.107e-05	MT1F
ENSG00000258465.6	-23.5151	1.10852e-05	ENSG00000258465
ENSG00000231369.1	-23.5016	1.12403e-05	ENSG00000231369
ENSG00000005884.17	1.32304	1.16295e-05	ITGA3
ENSG00000152409.8	-1.19249	1.18257e-05	JMY
ENSG00000106211.8	1.32838	1.18852e-05	HSPB1
ENSG00000122254.6	8.11759	1.21812e-05	HS3ST2
ENSG00000273942.1	6.0727	1.22284e-05	ENSG00000273942
ENSG00000171124.12	8.11396	1.22652e-05	FUT3
ENSG00000258366.7	-1.22844	1.22885e-05	RTEL1
ENSG00000171551.11	2.82049	1.23163e-05	ECEL1
ENSG00000167595.14	1.13492	1.24117e-05	PROSER3
ENSG00000167384.10	-1.03696	1.24117e-05	ZNF180
ENSG00000213888.3	-1.39127	1.26375e-05	LINC01521
ENSG00000242396.1	-23.3799	1.26835e-05	ENSG00000242396
ENSG00000256980.4	8.11484	1.2698e-05	KHDC1L
ENSG00000228549.3	2.59334	1.2728e-05	ENSG00000228549
ENSG00000261373.1	-1.34892	1.2738e-05	VPS9D1-AS1
ENSG00000154975.13	8.20225	1.27536e-05	CA10
ENSG00000267541.1	-1.11536	1.28226e-05	MTCO2P2
ENSG00000081189.15	2.56918	1.28769e-05	MEF2C
ENSG00000281398.2	-1.83467	1.28885e-05	SNHG4
ENSG00000225156.2	8.13097	1.30976e-05	ENSG00000225156
ENSG00000119782.13	1.05578	1.3194e-05	FKBP1B
ENSG00000284512.1	8.09111	1.39767e-05	ENSG00000284512
ENSG00000175793.11	2.41129	1.41221e-05	SFN
ENSG00000104267.9	1.77294	1.43358e-05	CA2
ENSG00000140474.12	-1.0923	1.47467e-05	ULK3
ENSG00000075131.9	-1.01635	1.49053e-05	TIPIN
ENSG00000138092.10	-1.0061	1.49516e-05	CENPO
ENSG00000260238.6	-23.2093	1.50309e-05	PMF1-BGLAP
ENSG00000165914.14	1.29597	1.52285e-05	TTC7B
ENSG00000176422.13	-1.02554	1.53137e-05	SPRYD4
ENSG00000213983.11	1.28301	1.53481e-05	AP1G2
ENSG00000143494.15	-1.85249	1.5474e-05	VASH2
ENSG00000143333.6	1.2725	1.56726e-05	RGS16
ENSG00000122733.12	2.64434	1.56873e-05	PHF24
ENSG00000277639.2	1.67527	1.57432e-05	ENSG00000277639
ENSG00000228999.2	8.09195	1.57512e-05	ENSG00000228999
ENSG00000179104.8	1.01528	1.59718e-05	TMTC2
ENSG00000166924.8	1.16687	1.60587e-05	NYAP1
ENSG00000136270.13	-1.0115	1.64291e-05	TBRG4
ENSG00000142694.6	1.97914	1.66453e-05	EVA1B
ENSG00000136273.11	-1.59715	1.66453e-05	HUS1
ENSG00000165092.12	5.18955	1.66661e-05	ALDH1A1
ENSG00000120709.10	-1.14574	1.68624e-05	FAM53C
ENSG00000007516.13	1.38713	1.72218e-05	BAIAP3
ENSG00000197044.10	1.23119	1.73452e-05	ZNF441
ENSG00000124097.7	-1.32228	1.73951e-05	HMGB1P1
ENSG00000246695.7	1.27309	1.75461e-05	RASSF8-AS1
ENSG00000171798.17	1.11049	1.7762e-05	KNDC1
ENSG00000232838.3	23.034	1.7762e-05	PET117
ENSG00000169189.16	2.03647	1.77725e-05	NSMCE1
ENSG00000135298.13	4.01778	1.78162e-05	ADGRB3
ENSG00000171223.5	1.32933	1.78228e-05	JUNB
ENSG00000157005.3	2.56162	1.78839e-05	SST
ENSG00000228672.3	1.53453	1.80378e-05	PROB1
ENSG00000135929.8	1.99143	1.82643e-05	CYP27A1
ENSG00000143387.12	2.65164	1.89528e-05	CTSK
ENSG00000094804.9	-1.16804	1.96936e-05	CDC6
ENSG00000131435.12	1.33553	1.97025e-05	PDLIM4
ENSG00000255855.2	8.01358	1.99191e-05	KDM4F
ENSG00000177614.10	-1.29188	1.99191e-05	PGBD5
ENSG00000171621.13	1.51139	2.00474e-05	SPSB1
ENSG00000255245.4	-8.07685	2.02302e-05	FXYD6-FXYD2
ENSG00000177606.6	1.10852	2.02922e-05	JUN
ENSG00000168702.17	4.89291	2.03077e-05	LRP1B
ENSG00000136156.12	1.15257	2.04108e-05	ITM2B
ENSG00000163623.9	-1.85449	2.05051e-05	NKX6-1
ENSG00000157514.16	1.04384	2.05149e-05	TSC22D3
ENSG00000158792.15	1.24828	2.05656e-05	SPATA2L
ENSG00000183092.16	1.99248	2.06904e-05	BEGAIN
ENSG00000153956.15	1.72801	2.12499e-05	CACNA2D1
ENSG00000118733.16	1.16023	2.16246e-05	OLFM3
ENSG00000101230.5	-2.35718	2.166e-05	ISM1
ENSG00000104964.14	1.3788	2.17133e-05	TLE5
ENSG00000155368.16	-1.00605	2.19594e-05	DBI
ENSG00000167244.18	1.0593	2.21484e-05	IGF2
ENSG00000146858.7	1.99404	2.23307e-05	ZC3HAV1L
ENSG00000070193.4	-4.00958	2.23468e-05	FGF10
ENSG00000229023.1	8.00183	2.23563e-05	ENSG00000229023
ENSG00000139132.14	1.61386	2.24649e-05	FGD4
ENSG00000198948.11	1.1969	2.25103e-05	MFAP3L
ENSG00000112414.14	2.15044	2.30102e-05	ADGRG6
ENSG00000128591.15	1.25721	2.30102e-05	FLNC
ENSG00000011347.9	1.16928	2.31512e-05	SYT7
ENSG00000278962.1	1.22767	2.336e-05	ENSG00000278962
ENSG00000184661.13	-1.07167	2.336e-05	CDCA2
ENSG00000174482.10	3.28183	2.34696e-05	LINGO2
ENSG00000250120.6	1.24595	2.3526e-05	PCDHA10
ENSG00000102003.10	1.99769	2.36137e-05	SYP
ENSG00000166750.9	1.21751	2.37026e-05	SLFN5
ENSG00000115596.3	7.97919	2.37516e-05	WNT6
ENSG00000184500.14	1.5919	2.46466e-05	PROS1
ENSG00000174807.3	1.40631	2.49119e-05	CD248
ENSG00000128655.17	2.76403	2.49141e-05	PDE11A
ENSG00000080298.15	1.93958	2.49371e-05	RFX3
ENSG00000168675.18	2.40774	2.52614e-05	LDLRAD4
ENSG00000234664.1	-1.23082	2.54361e-05	HMGN2P5
ENSG00000162062.14	-1.25915	2.54577e-05	TEDC2
ENSG00000136542.8	2.63552	2.58388e-05	GALNT5
ENSG00000277534.1	-1.58194	2.58579e-05	ENSG00000277534
ENSG00000129993.14	2.4679	2.59008e-05	CBFA2T3
ENSG00000101158.13	-1.05137	2.59682e-05	NELFCD
ENSG00000232593.7	1.49638	2.62523e-05	KANTR
ENSG00000139323.13	1.25289	2.64806e-05	POC1B
ENSG00000267080.5	-1.20263	2.663e-05	ASB16-AS1
ENSG00000127585.11	1.72731	2.663e-05	FBXL16
ENSG00000164946.19	-1.24627	2.69807e-05	FREM1
ENSG00000135480.15	3.04572	2.72969e-05	KRT7
ENSG00000137869.14	7.26285	2.74596e-05	CYP19A1
ENSG00000225094.3	-1.26726	2.76286e-05	SETP20
ENSG00000106333.12	1.24721	2.76573e-05	PCOLCE
ENSG00000172061.8	-2.14357	2.81195e-05	LRRC15
ENSG00000213903.8	-1.05926	2.84065e-05	LTB4R
ENSG00000140995.16	2.11365	2.84905e-05	DEF8
ENSG00000280660.1	1.69548	2.84965e-05	ENSG00000280660
ENSG00000280195.1	-2.01864	2.89225e-05	ENSG00000280195
ENSG00000177830.17	-1.81974	2.98238e-05	CHID1
ENSG00000023041.11	-1.26101	2.99059e-05	ZDHHC6
ENSG00000197948.10	1.00484	3.01679e-05	FCHSD1
ENSG00000163673.7	-2.94343	3.01679e-05	DCLK3
ENSG00000161955.16	-1.92298	3.06735e-05	TNFSF13
ENSG00000152092.15	1.14061	3.07505e-05	ASTN1
ENSG00000077327.15	3.93006	3.11169e-05	SPAG6
ENSG00000171388.11	-1.23377	3.15143e-05	APLN
ENSG00000080839.11	-1.01318	3.16884e-05	RBL1
ENSG00000141378.14	-1.04345	3.17044e-05	PTRH2
ENSG00000016391.10	-1.28063	3.20722e-05	CHDH
ENSG00000120690.15	1.03135	3.23383e-05	ELF1
ENSG00000105472.12	-2.55525	3.24118e-05	CLEC11A
ENSG00000164975.15	1.0128	3.26603e-05	SNAPC3
ENSG00000117154.11	2.69797	3.28433e-05	IGSF21
ENSG00000228903.7	-5.03819	3.28478e-05	RASA4CP
ENSG00000267194.1	1.24379	3.29362e-05	ENSG00000267194
ENSG00000104219.12	1.24045	3.3263e-05	ZDHHC2
ENSG00000196597.11	-1.35204	3.37626e-05	ZNF782
ENSG00000184144.11	3.12962	3.39022e-05	CNTN2
ENSG00000151491.12	1.50745	3.39508e-05	EPS8
ENSG00000132436.11	-1.18195	3.41937e-05	FIGNL1
ENSG00000198563.13	-1.07651	3.42836e-05	DDX39B
ENSG00000258986.6	-1.95391	3.42836e-05	TMEM179
ENSG00000175582.19	1.17479	3.42836e-05	RAB6A
ENSG00000065054.13	2.87106	3.43273e-05	SLC9A3R2
ENSG00000185760.15	7.89624	3.43947e-05	KCNQ5
ENSG00000124203.6	-4.63726	3.44166e-05	ZNF831
ENSG00000122741.15	1.02276	3.46629e-05	DCAF10
ENSG00000261840.2	-2.42361	3.54054e-05	ENSG00000261840
ENSG00000213070.3	-1.06956	3.55098e-05	HMGB3P6
ENSG00000171219.8	1.60088	3.56733e-05	CDC42BPG
ENSG00000134108.12	1.55892	3.63572e-05	ARL8B
ENSG00000014914.20	1.66012	3.64564e-05	MTMR11
ENSG00000063176.15	-1.08662	3.6832e-05	SPHK2
ENSG00000152952.11	1.64676	3.72764e-05	PLOD2
ENSG00000162407.8	1.37653	3.72764e-05	PLPP3
ENSG00000258102.3	9.58722	3.75312e-05	MAP1LC3B2
ENSG00000170734.11	1.38454	3.82788e-05	POLH
ENSG00000142046.14	1.78821	3.84175e-05	TMEM91
ENSG00000142765.17	2.509	3.87793e-05	SYTL1
ENSG00000170255.7	7.87392	3.88444e-05	MRGPRX1
ENSG00000203326.11	-1.07925	3.89073e-05	ZNF525
ENSG00000170264.12	-1.21463	3.93859e-05	FAM161A
ENSG00000145808.9	-1.12942	3.93859e-05	ADAMTS19
ENSG00000174776.10	7.86859	3.93859e-05	WDR49
ENSG00000130720.12	-2.55836	3.96244e-05	FIBCD1
ENSG00000155324.9	2.07371	3.99441e-05	GRAMD2B
ENSG00000183186.7	1.01451	4.00491e-05	C2CD4C
ENSG00000110719.9	1.58015	4.24048e-05	TCIRG1
ENSG00000079308.16	-1.17833	4.3554e-05	TNS1
ENSG00000180440.3	2.50229	4.36814e-05	SERTM1
ENSG00000137760.14	-1.02031	4.38241e-05	ALKBH8
ENSG00000164713.9	1.03473	4.45934e-05	BRI3
ENSG00000225614.2	-1.47665	4.48456e-05	ZNF469
ENSG00000198040.10	-3.09901	4.51488e-05	ZNF84
ENSG00000082438.15	1.62982	4.57439e-05	COBLL1
ENSG00000175643.8	-1.07755	4.57622e-05	RMI2
ENSG00000159674.11	3.01317	4.59307e-05	SPON2
ENSG00000213115.2	2.6936	4.62744e-05	ENSG00000213115
ENSG00000115084.13	1.29667	4.71392e-05	SLC35F5
ENSG00000187678.8	-1.01862	4.71541e-05	SPRY4
ENSG00000189253.7	8.01652	4.72209e-05	TRIM64B
ENSG00000135424.15	1.00881	4.72209e-05	ITGA7
ENSG00000165409.16	7.89864	4.72891e-05	TSHR
ENSG00000162817.6	1.03395	4.75897e-05	C1orf115
ENSG00000146830.9	-1.05538	4.78544e-05	GIGYF1
ENSG00000160214.12	-1.16269	4.85649e-05	RRP1
ENSG00000105821.14	-1.36851	4.89174e-05	DNAJC2
ENSG00000176593.7	1.02426	4.89531e-05	ENSG00000176593
ENSG00000135324.5	-2.01572	4.91778e-05	MRAP2
ENSG00000101898.5	-1.84623	4.95437e-05	MCTS2P
ENSG00000158747.13	9.09134	4.99817e-05	NBL1
ENSG00000007384.15	1.17798	5.02408e-05	RHBDF1
ENSG00000156239.11	-1.05086	5.04385e-05	N6AMT1
ENSG00000181788.3	1.14122	5.04515e-05	SIAH2
ENSG00000146425.10	1.5482	5.13179e-05	DYNLT1
ENSG00000180881.19	1.98981	5.16009e-05	CAPS2
ENSG00000167112.9	-1.01351	5.16959e-05	TRUB2
ENSG00000165309.13	3.11293	5.18697e-05	ARMC3
ENSG00000132321.16	1.7138	5.30707e-05	IQCA1
ENSG00000228109.1	1.85545	5.319e-05	MELTF-AS1
ENSG00000126733.20	1.40428	5.33411e-05	DACH2
ENSG00000173715.15	2.69812	5.34531e-05	C11orf80
ENSG00000125378.15	2.77209	5.40161e-05	BMP4
ENSG00000173145.11	-1.02963	5.43767e-05	NOC3L
ENSG00000088881.20	1.72207	5.45012e-05	EBF4
ENSG00000189410.11	-1.32068	5.4683e-05	SH2D5
ENSG00000049541.10	-1.05664	5.53339e-05	RFC2
ENSG00000127530.3	9.23932	5.57321e-05	OR7C1
ENSG00000169718.17	-1.47981	5.57559e-05	DUS1L
ENSG00000160469.16	1.01579	5.62008e-05	BRSK1
ENSG00000099251.14	-7.31836	5.65063e-05	HSD17B7P2
ENSG00000237172.3	1.85271	5.65194e-05	B3GNT9
ENSG00000115828.15	4.00962	5.6739e-05	QPCT
ENSG00000185112.5	-1.4356	5.68746e-05	FAM43A
ENSG00000076003.4	-1.30822	5.68999e-05	MCM6
ENSG00000248540.2	4.13894	5.72328e-05	ENSG00000248540
ENSG00000164171.10	1.86859	5.72328e-05	ITGA2
ENSG00000276398.1	3.2935	5.89551e-05	ENSG00000276398
ENSG00000204965.8	3.06492	5.89551e-05	PCDHA5
ENSG00000095321.16	1.19293	5.9256e-05	CRAT
ENSG00000176381.5	4.04846	5.92561e-05	PRR18
ENSG00000132432.13	5.00309	6.01686e-05	SEC61G
ENSG00000104447.12	1.30928	6.20673e-05	TRPS1
ENSG00000164283.12	7.76851	6.23321e-05	ESM1
ENSG00000010278.12	-1.13544	6.2425e-05	CD9
ENSG00000117151.12	1.95081	6.27427e-05	CTBS
ENSG00000101333.16	1.32418	6.32627e-05	PLCB4
ENSG00000234787.7	-7.81019	6.34081e-05	LINC00458
ENSG00000087085.13	1.90294	6.34864e-05	ACHE
ENSG00000106483.11	1.97866	6.4045e-05	SFRP4
ENSG00000189056.13	1.82379	6.441e-05	RELN
ENSG00000215417.12	-1.60794	6.66833e-05	MIR17HG
ENSG00000013297.10	1.64488	6.72501e-05	CLDN11
ENSG00000231698.2	-7.79399	6.73225e-05	ENSG00000231698
ENSG00000008513.14	1.03008	6.75217e-05	ST3GAL1
ENSG00000105639.18	2.34967	6.90346e-05	JAK3
ENSG00000179314.13	-1.87234	6.92309e-05	WSCD1
ENSG00000133115.11	-2.58206	6.92309e-05	STOML3
ENSG00000100505.13	1.74701	7.11021e-05	TRIM9
ENSG00000172965.14	1.62069	7.11021e-05	MIR4435-2HG
ENSG00000163935.13	-1.18143	7.19718e-05	SFMBT1
ENSG00000140459.17	7.7477	7.33288e-05	CYP11A1
ENSG00000179921.14	3.1555	7.40652e-05	GPBAR1
ENSG00000196116.7	1.75609	7.4457e-05	TDRD7
ENSG00000114654.7	-1.22353	7.45633e-05	EFCC1
ENSG00000239922.1	5.7524	7.47722e-05	ENSG00000239922
ENSG00000170561.12	-1.57542	7.48643e-05	IRX2
ENSG00000152669.8	7.7524	7.49447e-05	CCNO
ENSG00000112186.11	1.15886	7.55137e-05	CAP2
ENSG00000162086.14	-1.0126	7.72197e-05	ZNF75A
ENSG00000270504.1	2.39912	7.73275e-05	ENSG00000270504
ENSG00000109519.12	-1.17123	7.73275e-05	GRPEL1
ENSG00000176692.5	-2.82657	7.74352e-05	FOXC2
ENSG00000198796.6	1.04228	7.74994e-05	ALPK2
ENSG00000249087.6	1.61017	7.75229e-05	ZNF436-AS1
ENSG00000171813.13	2.06179	7.82926e-05	PWWP2B
ENSG00000169857.7	-1.19152	7.87421e-05	AVEN
ENSG00000279382.1	-1.45598	7.91584e-05	ENSG00000279382
ENSG00000184220.11	-1.20028	7.9939e-05	CMSS1
ENSG00000105173.13	-1.10099	8.023e-05	CCNE1
ENSG00000096093.15	1.13404	8.11971e-05	EFHC1
ENSG00000101846.6	-1.00529	8.13898e-05	STS
ENSG00000162591.15	1.07558	8.33034e-05	MEGF6
ENSG00000214050.7	1.97065	8.49825e-05	FBXO16
ENSG00000064687.12	1.74166	8.54715e-05	ABCA7
ENSG00000245848.2	1.96599	8.54715e-05	CEBPA
ENSG00000157856.10	7.74043	8.56678e-05	DRC1
ENSG00000172969.7	7.71222	8.57278e-05	FRG2C
ENSG00000235152.1	-7.73744	8.59119e-05	ENSG00000235152
ENSG00000183520.11	-1.74573	8.79278e-05	UTP11
ENSG00000213875.3	-7.76272	8.81145e-05	ENSG00000213875
ENSG00000065357.19	1.2959	8.83771e-05	DGKA
ENSG00000204963.5	2.66893	8.90381e-05	PCDHA7
ENSG00000163832.15	-1.08239	9.10948e-05	ELP6
ENSG00000232044.6	-3.32758	9.14796e-05	SILC1
ENSG00000276168.1	2.00071	9.17215e-05	RN7SL1
ENSG00000187688.14	7.69885	9.18595e-05	TRPV2
ENSG00000164434.11	1.03315	9.36648e-05	FABP7
ENSG00000168228.14	1.16583	9.52135e-05	ZCCHC4
ENSG00000169247.11	-3.35223	9.52274e-05	SH3TC2
ENSG00000179362.14	-1.13966	9.5228e-05	HMGN2P46
ENSG00000100084.14	-1.01669	9.54264e-05	HIRA
ENSG00000198400.11	2.50559	9.54264e-05	NTRK1
ENSG00000131018.22	1.93382	9.66177e-05	SYNE1
ENSG00000143858.11	-1.46394	9.67175e-05	SYT2
ENSG00000187764.11	-1.41319	9.67815e-05	SEMA4D
ENSG00000099282.9	1.69601	9.75329e-05	TSPAN15
ENSG00000235718.8	2.75512	9.80756e-05	MFRP
ENSG00000094755.16	7.79995	0.000101032	GABRP
ENSG00000139117.13	2.11539	0.000101376	CPNE8
ENSG00000255192.5	-4.55593	0.000101681	NANOGP8
ENSG00000114200.9	1.27767	0.000103205	BCHE
ENSG00000169136.10	-1.34773	0.000106677	ATF5
ENSG00000090238.11	1.34879	0.000107086	YPEL3
ENSG00000230330.1	-1.28058	0.000107717	HMGN2P3
ENSG00000269825.1	-1.45352	0.000108064	ENSG00000269825
ENSG00000229111.1	-7.79701	0.0001083	MED4-AS1
ENSG00000178928.8	7.66213	0.000109566	TPRX1
ENSG00000225828.1	3.80695	0.000109779	FAM229A
ENSG00000233757.6	-1.66434	0.000110135	ENSG00000233757
ENSG00000179046.8	-2.30629	0.000110139	TRIML2
ENSG00000125804.13	3.40722	0.000110836	FAM182A
ENSG00000254535.3	1.20351	0.000110961	PABPC4L
ENSG00000196576.14	1.04297	0.00011186	PLXNB2
ENSG00000113811.10	1.08956	0.000111929	SELENOK
ENSG00000100029.17	-1.44924	0.000112259	PES1
ENSG00000228794.8	-1.04503	0.000113739	LINC01128
ENSG00000213467.4	-1.25794	0.000114125	HMGB1P37
ENSG00000267365.1	3.96487	0.00011472	KCNJ2-AS1
ENSG00000109046.14	1.11916	0.000114863	WSB1
ENSG00000169851.15	1.6787	0.000115049	PCDH7
ENSG00000180730.4	2.1661	0.000117206	SHISA2
ENSG00000156171.14	1.17596	0.00011882	DRAM2
ENSG00000164330.16	1.8716	0.000119653	EBF1
ENSG00000213876.4	-4.93062	0.000120413	RPL7AP64
ENSG00000168528.11	1.04318	0.000123192	SERINC2
ENSG00000152082.13	1.00577	0.000123728	MZT2B
ENSG00000267631.4	4.84252	0.00012573	CGB1
ENSG00000239830.1	-1.16407	0.000125762	RPS4XP22
ENSG00000101204.16	2.6497	0.000126567	CHRNA4
ENSG00000145794.16	1.86466	0.000127224	MEGF10
ENSG00000176896.8	-1.357	0.000127302	TCEANC
ENSG00000235027.1	-1.447	0.000130266	ENSG00000235027
ENSG00000043039.6	-3.74941	0.000130499	BARX2
ENSG00000274012.1	2.52253	0.000130499	RN7SL2
ENSG00000165801.9	1.00543	0.000132263	ARHGEF40
ENSG00000186715.10	3.18505	0.000133461	MST1L
ENSG00000241095.1	-1.49122	0.000133838	CYP51A1P1
ENSG00000167434.9	3.72561	0.000133838	CA4
ENSG00000172071.11	-1.09433	0.000134031	EIF2AK3
ENSG00000188897.8	-2.2563	0.00013407	ENSG00000188897
ENSG00000059145.18	1.12028	0.000134981	UNKL
ENSG00000120693.13	1.7383	0.000136516	SMAD9
ENSG00000279713.1	1.28512	0.000138328	ENSG00000279713
ENSG00000124440.15	1.05047	0.000138898	HIF3A
ENSG00000131778.18	-1.16253	0.000138985	CHD1L
ENSG00000217330.1	7.6193	0.000141288	SSXP10
ENSG00000241399.6	4.30439	0.000143031	CD302
ENSG00000184564.8	3.75202	0.000144359	SLITRK6
ENSG00000132702.12	5.15525	0.000144804	HAPLN2
ENSG00000275793.1	-3.13479	0.000146372	RIMBP3
ENSG00000228528.1	3.08023	0.000148039	ENSG00000228528
ENSG00000137101.12	4.80588	0.000149138	CD72
ENSG00000259291.2	1.20809	0.000149519	ZNF710-AS1
ENSG00000103740.9	-4.84917	0.000151871	ACSBG1
ENSG00000224063.5	-2.71019	0.000153184	ENSG00000224063
ENSG00000056972.18	2.33498	0.000153375	TRAF3IP2
ENSG00000173511.9	1.13298	0.000153511	VEGFB
ENSG00000258925.2	-1.09898	0.000153511	NPM1P5
ENSG00000078269.14	-1.11858	0.000153833	SYNJ2
ENSG00000154040.20	1.58541	0.000154531	CABYR
ENSG00000250859.1	-1.2944	0.000155588	HNRNPKP1
ENSG00000164488.11	2.92493	0.000156969	DACT2
ENSG00000064692.18	-1.25927	0.000157637	SNCAIP
ENSG00000112379.8	1.24285	0.000157874	ARFGEF3
ENSG00000137331.11	1.85175	0.000157874	IER3
ENSG00000259699.2	-1.34791	0.000157874	HMGB1P8
ENSG00000184916.8	1.52927	0.000157874	JAG2
ENSG00000244486.8	1.74537	0.000158796	SCARF2
ENSG00000240122.1	-1.93463	0.000158796	FABP5P11
ENSG00000130513.6	2.96637	0.000159522	GDF15
ENSG00000185088.13	1.08288	0.000160372	RPS27L
ENSG00000171246.5	-1.27659	0.000161012	NPTX1
ENSG00000101134.11	1.26158	0.000161655	DOK5
ENSG00000167600.13	-1.23927	0.000162087	CYP2S1
ENSG00000143355.15	3.92672	0.000163453	LHX9
ENSG00000253552.7	-4.11941	0.000166108	HOXA-AS2
ENSG00000137691.12	2.80556	0.000167972	CFAP300
ENSG00000186971.3	-5.48502	0.000168108	KRTAP13-4
ENSG00000147862.15	-3.13242	0.000169306	NFIB
ENSG00000148344.10	2.00761	0.000170545	PTGES
ENSG00000112365.4	-1.35047	0.000171958	ZBTB24
ENSG00000178403.3	2.90407	0.000174448	NEUROG2
ENSG00000135643.4	1.01566	0.000179882	KCNMB4
ENSG00000110455.13	-1.77609	0.000180476	ACCS
ENSG00000163624.5	1.33455	0.000181243	CDS1
ENSG00000101180.15	-3.15099	0.000183816	HRH3
ENSG00000228288.6	2.20607	0.000184938	PCAT6
ENSG00000147251.15	1.82225	0.000185026	DOCK11
ENSG00000237412.6	7.52718	0.000185131	PRSS56
ENSG00000019582.14	1.71892	0.000186327	CD74
ENSG00000205212.3	-2.88684	0.000187355	CCDC144NL
ENSG00000142731.10	-1.12317	0.000187355	PLK4
ENSG00000106105.13	-1.43368	0.00018756	GARS
ENSG00000105519.15	1.20648	0.000189164	CAPS
ENSG00000004866.20	-1.01312	0.000189786	ST7
ENSG00000147202.17	-1.33208	0.00019259	DIAPH2
ENSG00000273570.1	4.3412	0.000195885	ENSG00000273570
ENSG00000185149.5	1.96693	0.000199674	NPY2R
ENSG00000152578.12	2.33823	0.000202724	GRIA4
ENSG00000145220.13	-1.14969	0.000203769	LYAR
ENSG00000204450.7	7.50385	0.000206455	TRIM64
ENSG00000122958.14	-1.18391	0.000207693	VPS26A
ENSG00000266648.1	-1.94113	0.000214074	SETP3
ENSG00000230699.2	2.35393	0.000215761	ENSG00000230699
ENSG00000163993.6	7.56516	0.000218958	S100P
ENSG00000249014.2	-1.30147	0.000220946	HMGN2P4
ENSG00000272711.1	-1.92147	0.000221863	ENSG00000272711
ENSG00000118402.5	1.02336	0.000221863	ELOVL4
ENSG00000136167.13	3.04609	0.000223101	LCP1
ENSG00000128578.9	-1.06516	0.000223494	STRIP2
ENSG00000135925.8	7.50813	0.00022547	WNT10A
ENSG00000183798.4	1.40949	0.000225501	EMILIN3
ENSG00000179085.7	1.13441	0.00022608	DPM3
ENSG00000184302.6	7.53507	0.000228496	SIX6
ENSG00000197594.11	-1.2812	0.000231277	ENPP1
ENSG00000140873.15	1.9674	0.000231277	ADAMTS18
ENSG00000187550.8	2.58279	0.000233916	SBK2
ENSG00000117115.12	2.58033	0.000234195	PADI2
ENSG00000250927.1	1.30461	0.000235087	MESTP3
ENSG00000186994.11	3.72276	0.000238906	KANK3
ENSG00000198547.8	7.4788	0.000239492	C20orf203
ENSG00000033178.12	1.0086	0.000239999	UBA6
ENSG00000128253.13	5.08398	0.000241415	RFPL2
ENSG00000267943.1	4.4495	0.000243053	ENSG00000267943
ENSG00000254536.1	-1.20257	0.000243758	ENSG00000254536
ENSG00000283039.1	7.54706	0.000244097	KLF18
ENSG00000260296.1	1.89828	0.000244269	ENSG00000260296
ENSG00000122735.15	2.00229	0.000247255	DNAI1
ENSG00000226702.1	-2.2704	0.000248492	MIR217HG
ENSG00000020577.13	1.46975	0.000248492	SAMD4A
ENSG00000052749.13	-1.42873	0.000249227	RRP12
ENSG00000242686.4	1.2487	0.00025446	ENSG00000242686
ENSG00000259976.3	1.61261	0.000255195	ENSG00000259976
ENSG00000229320.3	-1.46153	0.000255195	KRT8P12
[truncated: 1,501 more rows]
